# Supplementary material for: Transcriptomic analysis of marine endophytic fungi extract identifies highly enriched anti-fungal fractions targeting cancer pathways in HepG2 cell lines
Source: BMC Genomics. 2020 Mar 30;21:265. doi: 10.1186/s12864-020-6684-z (PMC7106652; doi:10.1186/s12864-020-6684-z)
Supplement: Supplementary file 2 — Additional file 2: Table S1. Venn diagram HepG2 V1 vs. HepG2 control sets, (following tables provided as sheets in the excel file) Table S2. Venn diagram HepG2 V3 vs. HepG2 control sets Table S3:. Venn diagram HepG2 V5 vs. HepG2 control sets Table S4. Venn diagram HepG2 V1, HepG2 V3, HepG2 V5 and HepG2 control sets Table S5. Overrepresented KEGG pathways in the down-regulated genes between HepG2 V1 vs. HepG2 control sets Table S6. Overrepresented KEGG pathways in the up-regulated genes between HepG2 V1 vs. HepG2 control set Table S7. Overrepresented KEGG pathways in the down-regulated genes between HepG2 V3 vs. HepG2 control sets Table S8. Overrepresented KEGG pathways in the up-regulated genes between HepG2 V3 vs. HepG2 control sets Table S9. Overrepresented KEGG pathways in the down-regulated genes between HepG2 V5 vs. HepG2 control sets Table S10. Overrepresented KEGG pathways in the up-regulated genes between HepG2 V5 vs. HepG2 control sets Table S11. Overrepresented gene ontologies in the subset of 26 genes expressed in HepG2 V1, V3 and V5 but not in HepG2 control from the venn diagram in Fig. 7d Table S12. Detailed listing and functional annotation via the DAVID functional annotation of the subset of 26 genes expressed in HepG2 V1, V3 and V5 but not in HepG2 control from the venn diagram in Fig. 7d Table S13. Results of CentriMo (MEME suite) motif enrichment analysis of the 300 bp upstream of the transcription start site for the genes down-regulated in HEPG2 treated with V1 vs. untreated HEPG2. Table S14. Results of CentriMo (MEME suite) motif enrichment analysis of the 300 bp upstream of the transcription start site for the genes down-regulated in HEPG2 treated with V3 vs. untreated HEPG2. Table S15. Results of CentriMo (MEME suite) motif enrichment analysis of the 300 bp upstream of the transcription start site for the genes down-regulated in HEPG2 treated with V5 vs. untreated HEPG2. Table S16. Results of CentriMo (MEME suite) motif enrichment analysis of t [file 12864_2020_6684_MOESM2_ESM.xlsx]

## Sheet: 1_V1_vs_ctrl
HEPG2_CTRL	HEPG2_V1:HEPG2_CTRL	HEPG2_V1_x000D_
CALML6	NULL	TP73_x000D_
ACTRT2	NA	CDA_x000D_
CLCNKB	OR4F5	EPHA8_x000D_
PADI6	SAMD11	ZSCAN20_x000D_
ACTL8	KLHL17	TFAP2E_x000D_
FAM43B	PLEKHN1	KCNQ4_x000D_
OPRD1	ISG15	FOXD3_x000D_
LCK	AGRN	HSD3B1_x000D_
C1orf228	LINC01342	MLLT11_x000D_
HPDL	TTLL10	PRR9_x000D_
DNASE2B	B3GALT6	S100A7A_x000D_
CCDC18	SCNN1D	LOC101928034_x000D_
GPR88	PUSL1	GPR137B_x000D_
KIAA1324	CPTP	BECN2_x000D_
PIFO	TMEM88B	OR2W5_x000D_
CD101	VWA1	CFAP74_x000D_
FCGR1B	MIB2	PRAMEF18_x000D_
FCGR1A	PRKCZ	COL8A2_x000D_
LCE6A	SKI	LPAR3_x000D_
APCS	RER1	TAF1A_x000D_
VANGL2	FAM213B	C1orf145_x000D_
PRRX1	PRDM16	MMP23B_x000D_
CFHR4	ARHGEF16	LOC100129924_x000D_
CRB1	TPRG1L	EFNA3_x000D_
PTPRC	SMIM1	C1orf61_x000D_
NR5A2	DFFB	SELE_x000D_
SHISA4	KCNAB2	SMYD1_x000D_
MGAT4EP	RNF207	KCNJ3_x000D_
TMCC2	LINC00337	LINC00116_x000D_
GJC2	HES3	OSGEPL1_x000D_
TRIM67	ESPN	GPR1_x000D_
C1orf101	TAS1R1	PROKR1_x000D_
OR2M5	PHF13	GRM7_x000D_
OR2M4	THAP3	ITGA9_x000D_
MFAP2	CAMTA1	ZNF619_x000D_
KIF17	VAMP3	PXYLP1_x000D_
RUNX3	PER3	FANCD2OS_x000D_
AIM1L	PARK7	RFTN1_x000D_
FABP3	SLC45A1	DCLK3_x000D_
SYNC	ENO1	WNT5A_x000D_
OSCP1	H6PD	FAM107A_x000D_
RHBDL2	SPSB1	ZIC4_x000D_
NT5C1A	SLC25A33	ATP13A5_x000D_
TESK2	TMEM201	CLEC3B_x000D_
IPP	PIK3CD	KCNMB2_x000D_
PIK3R3	NMNAT1	SRGAP3_x000D_
CYP4A11	UBE4B	TM4SF19_x000D_
TTC39A	KIF1B	RUFY3_x000D_
C1orf87	PGD	NPY2R_x000D_
COL24A1	APITD1-CORT	ETNPPL_x000D_
C1orf194	PEX14	SPOCK3_x000D_
AP4B1	TARDBP	PDE8B_x000D_
SPRR2B	ANGPTL7	FAM151B_x000D_
OR6Y1	UBIAD1	IL3_x000D_
OR10J3	PTCHD2	C5orf56_x000D_
IGSF9	FBXO44	SLC4A9_x000D_
FAM78B	FBXO6	NEURL1B_x000D_
VAMP4	DRAXIN	JAKMIP2_x000D_
LINC00303	AGTRAP	FAT2_x000D_
SLC26A9	C1orf167	FAM71B_x000D_
LIN9	PLOD1	ADAMTS2_x000D_
LOC149373	MFN2	OR2H1_x000D_
ZNF669	MIIP	MUC21_x000D_
C1orf229	TNFRSF8	HCG22_x000D_
KCNC4	TNFRSF1B	TNF_x000D_
POLR3GL	VPS13D	CD109_x000D_
FCGR2B	PRAMEF12	FAM26E_x000D_
IER5	PRAMEF7	FABP7_x000D_
TAS1R2	PRAMEF9	IP6K3_x000D_
SPRR2A	PRAMEF5	TCP11_x000D_
EFR3B	PRDM2	TREML2_x000D_
DYNC2LI1	KAZN	B3GAT2_x000D_
SIX3	TMEM51	RRAGD_x000D_
PLEK	EFHD2	RTN4IP1_x000D_
C2orf78	CTRC	ADGRF4_x000D_
CNGA3	DNAJC16	ZC2HC1B_x000D_
IL1RL2	RSC1A1	TAS2R3_x000D_
MYO7B	PLEKHM2	PDE1C_x000D_
HOXD8	SLC25A34	TFPI2_x000D_
LOC101928327	TMEM82	CYP3A7_x000D_
RUFY4	FBLIM1	ACTL6B_x000D_
CCDC140	SPEN	OR9A2_x000D_
ALPI	C1orf64	NOV_x000D_
TRPM8	NECAP2	PEBP4_x000D_
FAM150B	FAM231B	C8orf86_x000D_
CMPK2	FAM231C	RDH10-AS1_x000D_
ADCY3	CROCC	DMRT1_x000D_
CCDC121	PADI3	SMARCA2_x000D_
CAPN14	PADI4	ADAMTSL1_x000D_
LOC100506142	ARHGEF10L	SPATA31E1_x000D_
TMEM17	IGSF21	OR1J4_x000D_
CYP26B1	PAX7	CRB2_x000D_
NR4A2	MRTO4	MPDZ_x000D_
ANKRD44	PQLC2	LINGO2_x000D_
FTCDNL1	OTUD3	FBP1_x000D_
SPHKAP	PLA2G5	LPAR1_x000D_
DNER	PLA2G2F	FIBCD1_x000D_
KCNJ13	VWA5B1	CCDC187_x000D_
DNAJB3	PINK1	CLIC3_x000D_
LBH	NBPF3	SSX2B_x000D_
CCDC85A	LDLRAD2	TMEM31_x000D_
ATP6V1E2	HSPG2	ZCCHC18_x000D_
WDPCP	CELA3B	CXorf57_x000D_
FGD5	CELA3A	CLDN2_x000D_
VILL	CDC42	CXorf51A_x000D_
VIPR1	ZBTB40	GPR143_x000D_
TMIE	C1QA	RIPPLY1_x000D_
IQCF2	C1QC	GPC4_x000D_
MITF	C1QB	SSX5_x000D_
LNP1	EPHB2	RPS4Y2_x000D_
TMPRSS7	KDM1A	FAM197Y1_x000D_
SIDT1	ZNF436-AS1	NPY4R_x000D_
KALRN	RPL11	SFTPA1_x000D_
KBTBD12	TCEB3	C10orf62_x000D_
RASA2	PITHD1	PAX2_x000D_
TMEM212	LYPLA2	SORCS3_x000D_
GHRL	PNRC2	FAM24A_x000D_
WNT7A	GRHL3	C10orf91_x000D_
GRIP2	NIPAL3	TACR2_x000D_
MON1A	RCAN3	MYOF_x000D_
RASSF1	NCMAP	EBF3_x000D_
C3orf18	CLIC4	LINC01219_x000D_
ERC2	TMEM50A	OR52D1_x000D_
DPPA4	TMEM57	SYT9_x000D_
ASTE1	LDLRAP1	TCP11L1_x000D_
PRR23B	PDIK1L	TRIM51_x000D_
RBP2	ZNF593	TRIM21_x000D_
TM4SF18	CNKSR1	APBB1_x000D_
MB21D2	CEP85	TRIM3_x000D_
IQCG	SH3BGRL3	GAB2_x000D_
EPHB1	CD52	MMP10_x000D_
IL5RA	LIN28A	TMPRSS5_x000D_
MKRN2OS	DHDDS	AMICA1_x000D_
CELSR3	HMGN2	CLEC2D_x000D_
TLR9	RPS6KA1	DTX1_x000D_
DGKG	ARID1A	ACRBP_x000D_
MSX1	PIGV	TAS2R10_x000D_
DCAF4L1	ZDHHC18	ITGA5_x000D_
STATH	SFN	AGAP2_x000D_
PRIMPOL	NUDC	SLC6A15_x000D_
C4orf47	TRNP1	TRPV4_x000D_
JAKMIP1	WDTC1	CD163L1_x000D_
PSAPL1	TMEM222	PDX1_x000D_
ABLIM2	SYTL1	MTUS2_x000D_
RAB28	GPR3	PCDH9_x000D_
EPHA5	FAM76A	SOX21_x000D_
TSPAN5	STX12	SLC15A1_x000D_
ZGRF1	PPP1R8	DOCK9_x000D_
ARSJ	THEMIS2	PCDH20_x000D_
QRFPR	SMPDL3B	SLC39A2_x000D_
IL21	XKR8	NPAS3_x000D_
STOX2	ATPIF1	ATL1_x000D_
NIM1K	SESN2	PTGDR_x000D_
TRAPPC13	MED18	ADCK1_x000D_
FCHO2	PHACTR4	BEGAIN_x000D_
SOWAHA	RCC1	ASPG_x000D_
PCDHGC3	TRNAU1AP	RIPK3_x000D_
AFAP1L1	RAB42	GLDN_x000D_
GRIA1	GMEB1	WDR72_x000D_
KIF4B	YTHDF2	THAP10_x000D_
LOC101928093	EPB41	APOBR_x000D_
C5orf49	PTPRU	CCL22_x000D_
DNAH5	ZCCHC17	CDH1_x000D_
AGXT2	SERINC2	ZP2_x000D_
FYB	LINC01225	GRAPL_x000D_
TTC33	TINAGL1	RUNDC3A_x000D_
OXCT1	HCRTR1	TBKBP1_x000D_
FGF10	KHDRBS1	YPEL2_x000D_
F2RL2	TMEM39B	MFSD6L_x000D_
EFNA5	KPNA6	C17orf98_x000D_
IRF1	TXLNA	HOXB-AS3_x000D_
GDF9	CCDC28B	P2RX5-TAX1BP3_x000D_
IL9	IQCC	MAPK4_x000D_
MZB1	DCDC2B	COLEC12_x000D_
SPINK1	EIF3I	ANKRD24_x000D_
NMUR2	FAM167B	LRRC8E_x000D_
FAM114A2	HDAC1	CYP2A13_x000D_
HAND1	RBBP4	INAFM1_x000D_
ATP10B	KIAA1522	MYH14_x000D_
DRD1	S100PBP	PALM3_x000D_
LIX1	HPCA	CLC_x000D_
PCDHB4	RNF19B	LIPE_x000D_
C9	ZNF362	PLAUR_x000D_
APBB3	GJB5	MYPOP_x000D_
PRELID2	GJA4	ZNF835_x000D_
SH3TC2	ZMYM1	PPP1R37_x000D_
ZNF165	ZMYM4	PDE4C_x000D_
LTA	NCDN	LILRB2_x000D_
PACSIN1	AGO4	TTLL9_x000D_
CLPSL2	AGO1	WFDC8_x000D_
TREML4	AGO3	GATA5_x000D_
KCNQ5	ADPRHL2	FAM209A_x000D_
ANKRD6	MAP7D1	ADAMTS5_x000D_
ARG1	THRAP3	UPB1_x000D_
TAAR8	ZC3H12A	KLHDC7B_x000D_
STX11	DNALI1	RFPL3S_x000D_
FNDC1	CDCA8	_x000D_
PLG	MANEAL	_x000D_
NRN1	C1orf122	_x000D_
ERVFRD-1	UTP11L	_x000D_
ADTRP	AKIRIN1	_x000D_
HIST1H1A	NDUFS5	_x000D_
LINC00243	MACF1	_x000D_
ZBTB12	BMP8A	_x000D_
RHAG	OXCT2P1	_x000D_
DEFB113	PPIE	_x000D_
GABRR1	MFSD2A	_x000D_
BVES	CAP1	_x000D_
POPDC3	RLF	_x000D_
COL10A1	ZMPSTE24	_x000D_
TMEM244	SMAP2	_x000D_
TAAR5	ZFP69B	_x000D_
SLC2A12	EXO5	_x000D_
MYB-AS1	ZNF684	_x000D_
PBOV1	NFYC	_x000D_
NOX3	CTPS1	_x000D_
LINC01590	FOXO6	_x000D_
TIAM2	GUCA2B	_x000D_
ZBED9	RIMKLA	_x000D_
GSTA3	PPIH	_x000D_
PDE10A	YBX1	_x000D_
LINC00473	ZNF691	_x000D_
PSMG3-AS1	TMEM125	_x000D_
IQCE	TIE1	_x000D_
ABCA13	CDC20	_x000D_
WBSCR17	SZT2	_x000D_
PHTF2	PTPRF	_x000D_
CFAP69	KDM4A	_x000D_
VPS50	ST3GAL3	_x000D_
CPSF4	ARTN	_x000D_
CNPY4	IPO13	_x000D_
ZAN	DPH2	_x000D_
SLC12A9	ATP6V0B	_x000D_
SLC26A4	B4GALT2	_x000D_
LEP	CCDC24	_x000D_
TAS2R41	KLF17	_x000D_
EN2	DMAP1	_x000D_
TMEM196	RNF220	_x000D_
NOD1	KIF2C	_x000D_
CLDN3	RPS8	_x000D_
CCL24	PLK3	_x000D_
PCLO	BTBD19	_x000D_
SH2B2	UROD	_x000D_
TMEM168	TOE1	_x000D_
ATG9B	MMACHC	_x000D_
CNPY1	AKR1A1	_x000D_
CCDC146	NASP	_x000D_
GS1-259H13.2	TMEM69	_x000D_
PRSS1	MAST2	_x000D_
C7orf61	TSPAN1	_x000D_
DEFB105B	LURAP1	_x000D_
KIAA1456	RAD54L	_x000D_
ADGRA2	UQCRH	_x000D_
XKR4	NSUN4	_x000D_
TRIM55	FAAH	_x000D_
ZFHX4	DMBX1	_x000D_
LRRCC1	TEX38	_x000D_
TMEM67	CMPK1	_x000D_
ODF1	FOXE3	_x000D_
POU5F1B	SLC5A9	_x000D_
GPIHBP1	CDKN2C	_x000D_
RHPN1	RNF11	_x000D_
MAPK15	OSBPL9	_x000D_
WDR97	BTF3L4	_x000D_
SCX	ZFYVE9	_x000D_
CSMD1	PRPF38A	_x000D_
ZNF705G	GPX7	_x000D_
FAM167A	FAM159A	_x000D_
DEFB136	ZYG11B	_x000D_
LGI3	SCP2	_x000D_
NEFL	PODN	_x000D_
ADRB3	CPT2	_x000D_
CYP7A1	DMRTB1	_x000D_
CYP7B1	DIO1	_x000D_
PRDM14	LRRC42	_x000D_
PAG1	TCEANC2	_x000D_
PSKH2	MRPL37	_x000D_
CCNE2	ACOT11	_x000D_
FBXO43	MROH7	_x000D_
TMEM74	TMEM61	_x000D_
FBXO32	BSND	_x000D_
TSNARE1	PCSK9	_x000D_
ADHFE1	PRKAA2	_x000D_
TMEM249	C8A	_x000D_
SH3GL2	FGGY	_x000D_
C9orf47	HOOK1	_x000D_
ACTL7A	NFIA	_x000D_
MORN5	INADL	_x000D_
TTC16	USP1	_x000D_
C9orf9	ATG4C	_x000D_
OBP2A	PGM1	_x000D_
C9orf139	ROR1	_x000D_
C9orf24	RAVER2	_x000D_
FANCG	AK4	_x000D_
OR2S2	LEPR	_x000D_
TMEM252	MIER1	_x000D_
APBA1	GADD45A	_x000D_
TRPM6	SRSF11	_x000D_
GKAP1	HHLA3	_x000D_
KIF27	CTH	_x000D_
XPA	TYW3	_x000D_
SVEP1	LHX8	_x000D_
OR1J1	RABGGTB	_x000D_
ANGPTL2	ST6GALNAC3	_x000D_
CARD9	ST6GALNAC5	_x000D_
LCN10	FAM73A	_x000D_
TMEM210	ADGRL2	_x000D_
ARSF	PRKACB	_x000D_
CDKL5	RPF1	_x000D_
SPACA5	CYR61	_x000D_
SSX6	SH3GLB1	_x000D_
SPACA5B	LMO4	_x000D_
ARMCX1	PKN2	_x000D_
GRIA3	LRRC8B	_x000D_
SH2D1A	ZNF326	_x000D_
HSFX1	CDC7	_x000D_
BGN	BRDT	_x000D_
SPRY3	RPAP2	_x000D_
ASMTL	RPL5	_x000D_
ASB11	MTF2	_x000D_
MAP3K15	DR1	_x000D_
SYN1	FNBP1L	_x000D_
KCND1	ABCD3	_x000D_
ALAS2	SLC44A3	_x000D_
AWAT2	LOC729970	_x000D_
ATRX	RWDD3	_x000D_
TEX13B	PTBP2	_x000D_
GPR101	SNX7	_x000D_
SPANXC	PALMD	_x000D_
PNMA5	AGL	_x000D_
GAB3	SLC35A3	_x000D_
CLIC2	MFSD14A	_x000D_
TCEANC	TRMT13	_x000D_
GAGE1	RTCA	_x000D_
RAB40A	CDC14A	_x000D_
MAGEA5	VCAM1	_x000D_
TBL1Y	SLC30A7	_x000D_
PRY2	S1PR1	_x000D_
SRY	PRMT6	_x000D_
PRY	FAM102B	_x000D_
PRYP3	PRPF38B	_x000D_
OTUD1	STXBP3	_x000D_
TMEM72	GPSM2	_x000D_
ALOX5	TMEM167B	_x000D_
FRMPD2B	SARS	_x000D_
OIT3	CELSR2	_x000D_
STAMBPL1	SYPL2	_x000D_
HECTD2	ATXN7L2	_x000D_
WNT8B	CYB561D1	_x000D_
TLX1	GPR61	_x000D_
INA	CSF1	_x000D_
VWA2	AHCYL1	_x000D_
KCNK18	STRIP1	_x000D_
DMBT1	UBL4B	_x000D_
IL2RA	SLC6A17	_x000D_
UCMA	RBM15	_x000D_
SKIDA1	PROK1	_x000D_
FZD8	CEPT1	_x000D_
ZNF32	ATP5F1	_x000D_
LOC102724323	C1orf162	_x000D_
FAM13C	RAP1A	_x000D_
TBATA	DDX20	_x000D_
SYNPO2L	LOC643355	_x000D_
DUSP13	CTTNBP2NL	_x000D_
KCNIP2	CAPZA1	_x000D_
FFAR4	MOV10	_x000D_
BRSK2	FAM19A3	_x000D_
TNNT3	LRIG2	_x000D_
OR52N2	MAGI3	_x000D_
C11orf42	DCLRE1B	_x000D_
MICALCL	HIPK1	_x000D_
HTATIP2	VANGL1	_x000D_
FIBIN	SLC22A15	_x000D_
OR4A8	MAB21L3	_x000D_
OR5D14	PTGFRN	_x000D_
OR5A1	TTF2	_x000D_
LGALS12	MAN1A2	_x000D_
CNIH2	FAM46C	_x000D_
PELI3	WDR3	_x000D_
DNAJB13	HAO2	_x000D_
NAALAD2	HSD3B2	_x000D_
DYNC2H1	PHGDH	_x000D_
C11orf87	NBPF26	_x000D_
HTR3B	PPIAL4A	_x000D_
C11orf63	SRGAP2C	_x000D_
ART5	LOC388692	_x000D_
OR52B4	PPIAL4F	_x000D_
OR52E6	FAM72D	_x000D_
OR52L1	GPR89A	_x000D_
SOX6	POLR3C	_x000D_
CSRP3	NUDT17	_x000D_
KCNA4	NUDT4P1	_x000D_
IMMP1L	NBPF12	_x000D_
RAG2	BCL9	_x000D_
OR9I1	GPR89B	_x000D_
SLC22A25	NUDT4	_x000D_
CATSPER1	PDE4DIP	_x000D_
ALDH3B2	PPIAL4C	_x000D_
LOC100133315	HIST2H4B	_x000D_
P4HA3	HIST2H2AA3	_x000D_
WNT11	HIST2H3A	_x000D_
FAM76B	HIST2H2AC	_x000D_
COLCA1	BOLA1	_x000D_
OR6T1	VPS45	_x000D_
OR8B12	CA14	_x000D_
TP53AIP1	MRPS21	_x000D_
TRIM6	PRPF3	_x000D_
TMEM25	RPRD2	_x000D_
HBG2	TARS2	_x000D_
PRG2	ECM1	_x000D_
INTS5	ADAMTSL4	_x000D_
CNTN1	SETDB1	_x000D_
HSD17B6	ANXA9	_x000D_
SLC26A10	PRUNE	_x000D_
STAB2	BNIPL	_x000D_
B3GNT4	C1orf56	_x000D_
MFAP5	SCNM1	_x000D_
OLR1	PIP5K1A	_x000D_
GPR19	PSMD4	_x000D_
GSG1	ZNF687	_x000D_
LINC01559	PSMB4	_x000D_
POU6F1	TUFT1	_x000D_
KRT78	SNX27	_x000D_
GLS2	OAZ3	_x000D_
SELPLG	CRCT1	_x000D_
IL31	LCE3B	_x000D_
GALNT9	LCE2D	_x000D_
KIF5A	LCE2C	_x000D_
ACAD10	LCE2B	_x000D_
PRR4	LCE2A	_x000D_
MLNR	LCE4A	_x000D_
ARL11	C1orf68	_x000D_
CCDC70	KPRP	_x000D_
OLFM4	LCE1F	_x000D_
GPR12	LCE1E	_x000D_
MRPS31	LCE1D	_x000D_
ERICH6B	LCE1A	_x000D_
POU4F1	SPRR4	_x000D_
NEK5	SPRR1A	_x000D_
TPPP2	LELP1	_x000D_
LRRC16B	LOR	_x000D_
NYNRIN	S100A1	_x000D_
G2E3	CHTOP	_x000D_
FRMD6	SNAPIN	_x000D_
RDH12	NPR1	_x000D_
CHGA	RPS27	_x000D_
CYP46A1	UBAP2L	_x000D_
ADSSL1	HAX1	_x000D_
RNASE13	AQP10	_x000D_
OR5AU1	ATP8B2	_x000D_
SLC25A21	IL6R	_x000D_
RPL10L	TDRD10	_x000D_
RTN1	CHRNB2	_x000D_
TMEM30B	CKS1B	_x000D_
DPF3	FLAD1	_x000D_
TGFB3	LENEP	_x000D_
KCNK10	ZBTB7B	_x000D_
NRDE2	EFNA1	_x000D_
EDDM3A	SLC50A1	_x000D_
IFT43	TRIM46	_x000D_
SLC35F4	FDPS	_x000D_
CATSPERB	RUSC1	_x000D_
OR4M2	ASH1L-AS1	_x000D_
SCG5	MSTO1	_x000D_
C15orf53	DAP3	_x000D_
CKMT1B	LAMTOR2	_x000D_
EID1	LMNA	_x000D_
UNC13C	SEMA4A	_x000D_
RHOV	SLC25A44	_x000D_
CILP	PMF1	_x000D_
IGDCC4	TMEM79	_x000D_
CSPG4	TSACC	_x000D_
CHRNA3	RHBG	_x000D_
HAPLN3	TTC24	_x000D_
PLIN1	APOA1BP	_x000D_
DTWD1	HAPLN2	_x000D_
MCTP2	BCAN	_x000D_
EPB42	RRNAD1	_x000D_
LINS1	PRCC	_x000D_
HBQ1	NTRK1	_x000D_
GLIS2	PEAR1	_x000D_
C16orf71	LRRC71	_x000D_
SCNN1G	KIRREL	_x000D_
CACNG3	CD1D	_x000D_
HS3ST4	CD1C	_x000D_
ITGAL	CD1E	_x000D_
ADCY7	OR10R2	_x000D_
IRX5	OR10J4	_x000D_
PARD6A	DUSP23	_x000D_
TSNAXIP1	FCRL6	_x000D_
CHST4	ATP1A2	_x000D_
VAT1L	ATP1A4	_x000D_
LINC00311	CASQ1	_x000D_
ZNF469	PEA15	_x000D_
LOC100287036	NCSTN	_x000D_
C16orf90	NHLH1	_x000D_
GP2	SLAMF7	_x000D_
C16orf97	LY9	_x000D_
CES5A	KLHDC9	_x000D_
ZNF821	NIT1	_x000D_
GAS8-AS1	UFC1	_x000D_
PRDM7	USP21	_x000D_
ARHGDIG	PPOX	_x000D_
SYT17	NDUFS2	_x000D_
FBXO39	FCER1G	_x000D_
ALOX12	TOMM40L	_x000D_
ODF4	PCP4L1	_x000D_
CTB-75G16.3	SDHC	_x000D_
CNTD1	HSPA6	_x000D_
AOC2	FCRLA	_x000D_
CCDC103	FCRLB	_x000D_
TBX21	DUSP12	_x000D_
PPM1E	ATF6	_x000D_
DNAI2	UHMK1	_x000D_
HP09025	UAP1	_x000D_
OR3A1	DDR2	_x000D_
PLSCR3	HSD17B7	_x000D_
RCVRN	NUF2	_x000D_
MYH2	PBX1	_x000D_
ZNF18	MGST3	_x000D_
LRRC75A	POGK	_x000D_
ZNF624	DUSP27	_x000D_
CCL1	POU2F1	_x000D_
GAS2L2	RCSD1	_x000D_
STAC2	MPZL1	_x000D_
KRT20	DCAF6	_x000D_
KRTAP29-1	TIPRL	_x000D_
KRT32	SFT2D2	_x000D_
KRT15	XCL1	_x000D_
PPY	ATP1B1	_x000D_
SLC4A1	BLZF1	_x000D_
SKAP1	C1orf112	_x000D_
KRT33B	GORAB	_x000D_
APCDD1	FMO3	_x000D_
KIAA1328	PRRC2C	_x000D_
C18orf54	METTL13	_x000D_
DLGAP1	C1orf105	_x000D_
B4GALT6	SUCO	_x000D_
ALPK2	FASLG	_x000D_
MC4R	PRDX6	_x000D_
SERPINB2	KLHL20	_x000D_
CACTIN-AS1	DARS2	_x000D_
TSPAN16	ZBTB37	_x000D_
ZNF439	RABGAP1L	_x000D_
DAND5	GPR52	_x000D_
SIN3B	CACYBP	_x000D_
SLC5A5	BRINP2	_x000D_
IGSF23	RASAL2	_x000D_
CEACAM16	RALGPS2	_x000D_
GIPR	FAM20B	_x000D_
NPAS1	TOR3A	_x000D_
SPACA6	SOAT1	_x000D_
FPR2	AXDND1	_x000D_
DPRX	FAM163A	_x000D_
KIR3DX1	TOR1AIP1	_x000D_
ZNF71	CEP350	_x000D_
ZIK1	QSOX1	_x000D_
PLPP2	LHX4	_x000D_
SIRT6	XPR1	_x000D_
ARRDC5	KIAA1614	_x000D_
PSPN	MR1	_x000D_
SLC25A41	DHX9	_x000D_
ZNF558	LAMC1	_x000D_
OR7G2	LAMC2	_x000D_
ZNF812P	SMG7	_x000D_
SYCE2	RGL1	_x000D_
IL12RB1	TSEN15	_x000D_
UPK1A-AS1	RNF2	_x000D_
GGN	PRG4	_x000D_
LYPD3	C1orf27	_x000D_
IGFL3	TROVE2	_x000D_
PNMAL1	CDC73	_x000D_
SLC8A2	C1orf53	_x000D_
ZNF541	LHX9	_x000D_
RASIP1	NEK7	_x000D_
KCNA7	CAMSAP2	_x000D_
VSTM1	GPR25	_x000D_
TMEM150B	C1orf106	_x000D_
SBK2	IGFN1	_x000D_
MZF1	IPO9	_x000D_
ZNF493	TIMM17A	_x000D_
LRFN3	RNPEP	_x000D_
LGALS17A	ELF3	_x000D_
ZNF583	GPR37L1	_x000D_
ZNF586	PPP1R12B	_x000D_
LRFN1	TMEM183A	_x000D_
PSG2	PPFIA4	_x000D_
ZNF229	ADORA1	_x000D_
LILRA4	BTG2	_x000D_
DNAAF3	PRELP	_x000D_
FAM110A	OPTC	_x000D_
SLC24A3	ATP2B4	_x000D_
BPIFA3	LINC00260	_x000D_
BPIFB1	ZBED6	_x000D_
MAP1LC3A	SNRPE	_x000D_
TSHZ2	SOX13	_x000D_
DEFB128	NFASC	_x000D_
TNNC2	CNTN2	_x000D_
LKAAEAR1	CDK18	_x000D_
EFCAB8	MFSD4	_x000D_
L3MBTL1	C1orf186	_x000D_
OVOL2	SRGAP2	_x000D_
RBM11	IKBKE	_x000D_
KRTAP20-1	RASSF5	_x000D_
UMODL1	MAPKAPK2	_x000D_
ITGB2	C4BPB	_x000D_
SYNJ1	PFKFB2	_x000D_
C21orf58	C4BPA	_x000D_
CRYBB3	CD55	_x000D_
GAS2L1	CD46	_x000D_
MCHR1	MIR205HG	_x000D_
PARVG	G0S2	_x000D_
CCT8L2	HSD11B1	_x000D_
CECR5	TRAF3IP3	_x000D_
LOC101929372	DIEXF	_x000D_
RIMBP3	HHAT	_x000D_
SLC7A4	RCOR3	_x000D_
LRP5L	DTL	_x000D_
C22orf31	PPP2R5A	_x000D_
PLA2G3	NENF	_x000D_
ATP5L2	ATF3	_x000D_
KIAA1644	FAM71A	_x000D_
SGSM3	TATDN3	_x000D_
MAPK8IP2	FLVCR1	_x000D_
PRAMEF11	VASH2	_x000D_
HNRNPCL4	RPS6KC1	_x000D_
	PROX1	_x000D_
	SMYD2	_x000D_
	CENPF	_x000D_
	KCTD3	_x000D_
	RRP15	_x000D_
	TGFB2	_x000D_
	IARS2	_x000D_
	C1orf115	_x000D_
	MARC2	_x000D_
	MARC1	_x000D_
	MIA3	_x000D_
	BROX	_x000D_
	DISP1	_x000D_
	CCDC185	_x000D_
	CAPN2	_x000D_
	FBXO28	_x000D_
	DEGS1	_x000D_
	CNIH4	_x000D_
	SRP9	_x000D_
	EPHX1	_x000D_
	H3F3A	_x000D_
	MIXL1	_x000D_
	C1orf95	_x000D_
	PSEN2	_x000D_
	ADCK3	_x000D_
	ZNF678	_x000D_
	ARF1	_x000D_
	GUK1	_x000D_
	IBA57	_x000D_
	OBSCN	_x000D_
	HIST3H2BB	_x000D_
	RNF187	_x000D_
	RAB4A	_x000D_
	URB2	_x000D_
	GALNT2	_x000D_
	COG2	_x000D_
	ARV1	_x000D_
	GNPAT	_x000D_
	SPRTN	_x000D_
	NTPCR	_x000D_
	KCNK1	_x000D_
	SLC35F3	_x000D_
	COA6	_x000D_
	GGPS1	_x000D_
	TBCE	_x000D_
	LGALS8	_x000D_
	ACTN2	_x000D_
	MTR	_x000D_
	EXO1	_x000D_
	SDCCAG8	_x000D_
	DESI2	_x000D_
	COX20	_x000D_
	EFCAB2	_x000D_
	KIF26B	_x000D_
	CNST	_x000D_
	SCCPDH	_x000D_
	NLRP3	_x000D_
	OR2G2	_x000D_
	OR2G3	_x000D_
	TRIM58	_x000D_
	OR2W3	_x000D_
	OR2T8	_x000D_
	OR2T6	_x000D_
	OR2T2	_x000D_
	OR2T3	_x000D_
	ZNF672	_x000D_
	NOC2L	_x000D_
	PERM1	_x000D_
	HES4	_x000D_
	RNF223	_x000D_
	C1orf159	_x000D_
	TNFRSF18	_x000D_
	TNFRSF4	_x000D_
	SDF4	_x000D_
	FAM132A	_x000D_
	UBE2J2	_x000D_
	ACAP3	_x000D_
	CPSF3L	_x000D_
	DVL1	_x000D_
	MXRA8	_x000D_
	AURKAIP1	_x000D_
	CCNL2	_x000D_
	MRPL20	_x000D_
	ANKRD65	_x000D_
	SSU72	_x000D_
	C1orf233	_x000D_
	NADK	_x000D_
	GNB1	_x000D_
	TMEM52	_x000D_
	MORN1	_x000D_
	PEX10	_x000D_
	PANK4	_x000D_
	HES5	_x000D_
	LOC115110	_x000D_
	MMEL1	_x000D_
	MEGF6	_x000D_
	WRAP73	_x000D_
	TP73-AS1	_x000D_
	LRRC47	_x000D_
	CEP104	_x000D_
	C1orf174	_x000D_
	NPHP4	_x000D_
	RPL22	_x000D_
	ICMT	_x000D_
	GPR153	_x000D_
	ACOT7	_x000D_
	NOL9	_x000D_
	KLHL21	_x000D_
	DNAJC11	_x000D_
	TNFRSF9	_x000D_
	RERE	_x000D_
	SLC2A5	_x000D_
	GPR157	_x000D_
	PIK3CD-AS1	_x000D_
	PIK3CD-AS2	_x000D_
	CLSTN1	_x000D_
	CTNNBIP1	_x000D_
	LZIC	_x000D_
	DFFA	_x000D_
	CASZ1	_x000D_
	MASP2	_x000D_
	SRM	_x000D_
	EXOSC10	_x000D_
	MTOR	_x000D_
	FBXO2	_x000D_
	MAD2L2	_x000D_
	MTHFR	_x000D_
	NPPA	_x000D_
	NPPB	_x000D_
	KIAA2013	_x000D_
	DHRS3	_x000D_
	PRAMEF13	_x000D_
	LRRC38	_x000D_
	CASP9	_x000D_
	AGMAT	_x000D_
	UQCRHL	_x000D_
	ZBTB17	_x000D_
	HSPB7	_x000D_
	FAM131C	_x000D_
	EPHA2	_x000D_
	ARHGEF19	_x000D_
	RSG1	_x000D_
	FBXO42	_x000D_
	NBPF1	_x000D_
	FAM231A	_x000D_
	MST1L	_x000D_
	ATP13A2	_x000D_
	SDHB	_x000D_
	RCC2	_x000D_
	UBR4	_x000D_
	EMC1	_x000D_
	AKR7L	_x000D_
	AKR7A3	_x000D_
	AKR7A2	_x000D_
	CAPZB	_x000D_
	TMCO4	_x000D_
	RNF186	_x000D_
	PLA2G2E	_x000D_
	PLA2G2D	_x000D_
	CAMK2N1	_x000D_
	MUL1	_x000D_
	SH2D5	_x000D_
	HP1BP3	_x000D_
	EIF4G3	_x000D_
	ECE1	_x000D_
	RAP1GAP	_x000D_
	USP48	_x000D_
	WNT4	_x000D_
	LACTBL1	_x000D_
	C1orf234	_x000D_
	LUZP1	_x000D_
	HTR1D	_x000D_
	ZNF436	_x000D_
	TCEA3	_x000D_
	ASAP3	_x000D_
	E2F2	_x000D_
	ID3	_x000D_
	GALE	_x000D_
	HMGCL	_x000D_
	FUCA1	_x000D_
	CNR2	_x000D_
	SRSF10	_x000D_
	MYOM3	_x000D_
	IL22RA1	_x000D_
	IFNLR1	_x000D_
	STPG1	_x000D_
	SYF2	_x000D_
	RSRP1	_x000D_
	AUNIP	_x000D_
	PAQR7	_x000D_
	STMN1	_x000D_
	PAFAH2	_x000D_
	SLC30A2	_x000D_
	UBXN11	_x000D_
	GPN2	_x000D_
	GPATCH3	_x000D_
	NR0B2	_x000D_
	KDF1	_x000D_
	FAM46B	_x000D_
	SLC9A1	_x000D_
	FCN3	_x000D_
	WASF2	_x000D_
	AHDC1	_x000D_
	FGR	_x000D_
	IFI6	_x000D_
	RPA2	_x000D_
	EYA3	_x000D_
	SPCS2	_x000D_
	PTAFR	_x000D_
	DNAJC8	_x000D_
	TAF12	_x000D_
	SRSF4	_x000D_
	MECR	_x000D_
	LAPTM5	_x000D_
	PUM1	_x000D_
	NKAIN1	_x000D_
	SNRNP40	_x000D_
	PEF1	_x000D_
	COL16A1	_x000D_
	SPOCD1	_x000D_
	PTP4A2	_x000D_
	TMEM234	_x000D_
	MARCKSL1	_x000D_
	FAM229A	_x000D_
	BSDC1	_x000D_
	ZBTB8OS	_x000D_
	YARS	_x000D_
	FNDC5	_x000D_
	TMEM54	_x000D_
	AK2	_x000D_
	TRIM62	_x000D_
	PHC2	_x000D_
	CSMD2	_x000D_
	DLGAP3	_x000D_
	ZMYM6NB	_x000D_
	KIAA0319L	_x000D_
	RP4-728D4.2	_x000D_
	PSMB2	_x000D_
	C1orf216	_x000D_
	CLSPN	_x000D_
	TRAPPC3	_x000D_
	STK40	_x000D_
	LSM10	_x000D_
	MRPS15	_x000D_
	CSF3R	_x000D_
	MEAF6	_x000D_
	SNIP1	_x000D_
	GNL2	_x000D_
	RSPO1	_x000D_
	C1orf109	_x000D_
	YRDC	_x000D_
	MTF1	_x000D_
	INPP5B	_x000D_
	SF3A3	_x000D_
	FHL3	_x000D_
	PABPC4	_x000D_
	HEYL	_x000D_
	HPCAL4	_x000D_
	OXCT2	_x000D_
	TRIT1	_x000D_
	MYCL	_x000D_
	PPT1	_x000D_
	COL9A2	_x000D_
	RIMS3	_x000D_
	CITED4	_x000D_
	SLFNL1	_x000D_
	SCMH1	_x000D_
	HIVEP3	_x000D_
	GUCA2A	_x000D_
	FOXJ3	_x000D_
	CLDN19	_x000D_
	P3H1	_x000D_
	SLC2A1	_x000D_
	C1orf210	_x000D_
	ELOVL1	_x000D_
	MED8	_x000D_
	HYI	_x000D_
	SLC6A9	_x000D_
	ERI3	_x000D_
	TMEM53	_x000D_
	TCTEX1D4	_x000D_
	PTCH2	_x000D_
	EIF2B3	_x000D_
	HECTD3	_x000D_
	ZSWIM5	_x000D_
	MUTYH	_x000D_
	CCDC163P	_x000D_
	PRDX1	_x000D_
	CCDC17	_x000D_
	GPBP1L1	_x000D_
	POMGNT1	_x000D_
	LRRC41	_x000D_
	KNCN	_x000D_
	ATPAF1	_x000D_
	EFCAB14	_x000D_
	PDZK1IP1	_x000D_
	TRABD2B	_x000D_
	SPATA6	_x000D_
	BEND5	_x000D_
	DMRTA2	_x000D_
	FAF1	_x000D_
	EPS15	_x000D_
	NRDC	_x000D_
	RAB3B	_x000D_
	TXNDC12	_x000D_
	CC2D1B	_x000D_
	ORC1	_x000D_
	ZCCHC11	_x000D_
	COA7	_x000D_
	ECHDC2	_x000D_
	SLC1A7	_x000D_
	C1orf123	_x000D_
	MAGOH	_x000D_
	LRP8	_x000D_
	GLIS1	_x000D_
	NDC1	_x000D_
	YIPF1	_x000D_
	HSPB11	_x000D_
	LDLRAD1	_x000D_
	TMEM59	_x000D_
	SSBP3	_x000D_
	PARS2	_x000D_
	TTC22	_x000D_
	DHCR24	_x000D_
	USP24	_x000D_
	PPAP2B	_x000D_
	C8B	_x000D_
	MYSM1	_x000D_
	JUN	_x000D_
	CYP2J2	_x000D_
	TM2D1	_x000D_
	KANK4	_x000D_
	DOCK7	_x000D_
	ITGB3BP	_x000D_
	JAK1	_x000D_
	SLC35D1	_x000D_
	SERBP1	_x000D_
	WLS	_x000D_
	DEPDC1	_x000D_
	LRRC40	_x000D_
	ANKRD13C	_x000D_
	PTGER3	_x000D_
	ZRANB2	_x000D_
	CRYZ	_x000D_
	SLC44A5	_x000D_
	PIGK	_x000D_
	ZZZ3	_x000D_
	USP33	_x000D_
	FUBP1	_x000D_
	GNG5	_x000D_
	CTBS	_x000D_
	SSX2IP	_x000D_
	SYDE2	_x000D_
	C1orf52	_x000D_
	BCL10	_x000D_
	DDAH1	_x000D_
	ZNHIT6	_x000D_
	SEP15	_x000D_
	GTF2B	_x000D_
	CCBL2	_x000D_
	BARHL2	_x000D_
	ZNF644	_x000D_
	TGFBR3	_x000D_
	SETSIP	_x000D_
	GFI1	_x000D_
	EVI5	_x000D_
	FAM69A	_x000D_
	TMED5	_x000D_
	BCAR3	_x000D_
	DNTTIP2	_x000D_
	GCLM	_x000D_
	ABCA4	_x000D_
	F3	_x000D_
	CNN3	_x000D_
	ALG14	_x000D_
	RPL7	_x000D_
	DPYD	_x000D_
	FRRS1	_x000D_
	SASS6	_x000D_
	DBT	_x000D_
	EXTL2	_x000D_
	DPH5	_x000D_
	VAV3	_x000D_
	NBPF4	_x000D_
	WDR47	_x000D_
	TAF13	_x000D_
	PSRC1	_x000D_
	MYBPHL	_x000D_
	SORT1	_x000D_
	PSMA5	_x000D_
	AMIGO1	_x000D_
	GNAT2	_x000D_
	GSTM3	_x000D_
	EPS8L3	_x000D_
	ALX3	_x000D_
	LAMTOR5	_x000D_
	KCNA10	_x000D_
	KCNA2	_x000D_
	LRIF1	_x000D_
	DRAM2	_x000D_
	WDR77	_x000D_
	FAM212B	_x000D_
	ST7L	_x000D_
	SLC16A1	_x000D_
	PHTF1	_x000D_
	RSBN1	_x000D_
	SYT6	_x000D_
	TRIM33	_x000D_
	NRAS	_x000D_
	CSDE1	_x000D_
	SIKE1	_x000D_
	TSPAN2	_x000D_
	NGF	_x000D_
	CD58	_x000D_
	GDAP2	_x000D_
	TBX15	_x000D_
	ZNF697	_x000D_
	HMGCS2	_x000D_
	NBPF7	_x000D_
	NOTCH2	_x000D_
	FAM72B	_x000D_
	FAM72C	_x000D_
	PPIAL4E	_x000D_
	NBPF15	_x000D_
	SRGAP2B	_x000D_
	NBPF20	_x000D_
	PDZK1	_x000D_
	RNF115	_x000D_
	PIAS3	_x000D_
	ITGA10	_x000D_
	LIX1L	_x000D_
	ANKRD34A	_x000D_
	TXNIP	_x000D_
	LOC105371242	_x000D_
	PRKAB2	_x000D_
	FMO5	_x000D_
	ACP6	_x000D_
	GJA5	_x000D_
	NBPF11	_x000D_
	PPIAL4G	_x000D_
	NBPF9	_x000D_
	HIST2H2BF	_x000D_
	HIST2H3D	_x000D_
	HIST2H4A	_x000D_
	HIST2H2AB	_x000D_
	SV2A	_x000D_
	SF3B4	_x000D_
	MTMR11	_x000D_
	OTUD7B	_x000D_
	ANP32E	_x000D_
	APH1A	_x000D_
	ENSA	_x000D_
	GOLPH3L	_x000D_
	CTSK	_x000D_
	ARNT	_x000D_
	CERS2	_x000D_
	FAM63A	_x000D_
	SEMA6C	_x000D_
	LYSMD1	_x000D_
	PI4KB	_x000D_
	RFX5	_x000D_
	SELENBP1	_x000D_
	POGZ	_x000D_
	TDRKH	_x000D_
	CELF3	_x000D_
	MRPL9	_x000D_
	C2CD4D	_x000D_
	THEM5	_x000D_
	THEM4	_x000D_
	S100A10	_x000D_
	S100A11	_x000D_
	CRNN	_x000D_
	LCE3E	_x000D_
	LCE3D	_x000D_
	LCE3A	_x000D_
	LCE1C	_x000D_
	SPRR2D	_x000D_
	SPRR2E	_x000D_
	SPRR2G	_x000D_
	PGLYRP4	_x000D_
	S100A6	_x000D_
	S100A4	_x000D_
	S100A3	_x000D_
	S100A2	_x000D_
	S100A16	_x000D_
	S100A14	_x000D_
	S100A13	_x000D_
	ILF2	_x000D_
	GATAD2B	_x000D_
	DENND4B	_x000D_
	CRTC2	_x000D_
	SLC39A1	_x000D_
	JTB	_x000D_
	RAB13	_x000D_
	TPM3	_x000D_
	C1orf43	_x000D_
	UBE2Q1	_x000D_
	ADAR	_x000D_
	PMVK	_x000D_
	PBXIP1	_x000D_
	DPM3	_x000D_
	THBS3	_x000D_
	FAM189B	_x000D_
	SCAMP3	_x000D_
	CLK2	_x000D_
	PKLR	_x000D_
	RUSC1-AS1	_x000D_
	ASH1L	_x000D_
	GON4L	_x000D_
	RIT1	_x000D_
	KIAA0907	_x000D_
	SSR2	_x000D_
	UBQLN4	_x000D_
	MEX3A	_x000D_
	PAQR6	_x000D_
	SMG5	_x000D_
	CCT3	_x000D_
	MEF2D	_x000D_
	IQGAP3	_x000D_
	GPATCH4	_x000D_
	NES	_x000D_
	ISG20L2	_x000D_
	MRPL24	_x000D_
	HDGF	_x000D_
	SH2D2A	_x000D_
	INSRR	_x000D_
	ARHGEF11	_x000D_
	ETV3L	_x000D_
	ETV3	_x000D_
	FCRL4	_x000D_
	FCRL1	_x000D_
	CD1B	_x000D_
	OR10K2	_x000D_
	OR6N1	_x000D_
	TAGLN2	_x000D_
	PIGM	_x000D_
	KCNJ10	_x000D_
	IGSF8	_x000D_
	COPA	_x000D_
	CD84	_x000D_
	USF1	_x000D_
	PVRL4	_x000D_
	PFDN2	_x000D_
	DEDD	_x000D_
	B4GALT3	_x000D_
	ADAMTS4	_x000D_
	APOA2	_x000D_
	NR1I3	_x000D_
	MPZ	_x000D_
	CFAP126	_x000D_
	OLFML2B	_x000D_
	C1orf111	_x000D_
	LMX1A	_x000D_
	ALDH9A1	_x000D_
	TMCO1	_x000D_
	RP11-9L18.3	_x000D_
	TADA1	_x000D_
	GPA33	_x000D_
	CD247	_x000D_
	MPC2	_x000D_
	GCSH	_x000D_
	XCL2	_x000D_
	DPT	_x000D_
	NME7	_x000D_
	SLC19A2	_x000D_
	F5	_x000D_
	SCYL3	_x000D_
	KIFAP3	_x000D_
	TNFSF4	_x000D_
	CENPL	_x000D_
	SERPINC1	_x000D_
	RC3H1	_x000D_
	MRPS14	_x000D_
	RFWD2	_x000D_
	ABL2	_x000D_
	TOR1AIP2	_x000D_
	STX6	_x000D_
	ZNF648	_x000D_
	GLUL	_x000D_
	RGS16	_x000D_
	NCF2	_x000D_
	ARPC5	_x000D_
	COLGALT2	_x000D_
	EDEM3	_x000D_
	TRMT1L	_x000D_
	IVNS1ABP	_x000D_
	TPR	_x000D_
	UCHL5	_x000D_
	GLRX2	_x000D_
	ASPM	_x000D_
	ZBTB41	_x000D_
	ATP6V1G3	_x000D_
	ZNF281	_x000D_
	KIF14	_x000D_
	DDX59	_x000D_
	KIF21B	_x000D_
	ASCL5	_x000D_
	TMEM9	_x000D_
	TNNI1	_x000D_
	PHLDA3	_x000D_
	CSRP1	_x000D_
	LMOD1	_x000D_
	ARL8A	_x000D_
	PTPN7	_x000D_
	UBE2T	_x000D_
	SYT2	_x000D_
	KDM5B	_x000D_
	RABIF	_x000D_
	KLHL12	_x000D_
	ADIPOR1	_x000D_
	CYB5R1	_x000D_
	MYOG	_x000D_
	MYBPH	_x000D_
	ETNK2	_x000D_
	KISS1	_x000D_
	GOLT1A	_x000D_
	PLEKHA6	_x000D_
	PPP1R15B	_x000D_
	PIK3C2B	_x000D_
	LRRN2	_x000D_
	RBBP5	_x000D_
	DSTYK	_x000D_
	KLHDC8A	_x000D_
	ELK4	_x000D_
	SLC45A3	_x000D_
	NUCKS1	_x000D_
	RAB29	_x000D_
	SLC41A1	_x000D_
	PM20D1	_x000D_
	RAB7B	_x000D_
	CTSE	_x000D_
	AVPR1B	_x000D_
	FAM72A	_x000D_
	EIF2D	_x000D_
	PIGR	_x000D_
	FCAMR	_x000D_
	C1orf116	_x000D_
	YOD1	_x000D_
	PLXNA2	_x000D_
	C1orf74	_x000D_
	IRF6	_x000D_
	RD3	_x000D_
	SLC30A1	_x000D_
	NEK2	_x000D_
	LPGAT1	_x000D_
	INTS7	_x000D_
	TMEM206	_x000D_
	BATF3	_x000D_
	NSL1	_x000D_
	ANGEL2	_x000D_
	PTPN14	_x000D_
	ESRRG	_x000D_
	GPATCH2	_x000D_
	SLC30A10	_x000D_
	EPRS	_x000D_
	BPNT1	_x000D_
	RAB3GAP2	_x000D_
	DUSP10	_x000D_
	TLR5	_x000D_
	CAPN8	_x000D_
	TP53BP2	_x000D_
	NVL	_x000D_
	WDR26	_x000D_
	LBR	_x000D_
	ENAH	_x000D_
	TMEM63A	_x000D_
	LEFTY2	_x000D_
	SDE2	_x000D_
	ACBD3	_x000D_
	PARP1	_x000D_
	ITPKB	_x000D_
	CDC42BPA	_x000D_
	JMJD4	_x000D_
	C1orf35	_x000D_
	MRPL55	_x000D_
	TRIM11	_x000D_
	TRIM17	_x000D_
	HIST3H2A	_x000D_
	BTNL10	_x000D_
	CCSAP	_x000D_
	ACTA1	_x000D_
	NUP133	_x000D_
	ABCB10	_x000D_
	TAF5L	_x000D_
	PGBD5	_x000D_
	C1orf198	_x000D_
	TTC13	_x000D_
	C1orf131	_x000D_
	EXOC8	_x000D_
	EGLN1	_x000D_
	SIPA1L2	_x000D_
	TARBP1	_x000D_
	IRF2BP2	_x000D_
	TOMM20	_x000D_
	B3GALNT2	_x000D_
	GNG4	_x000D_
	NID1	_x000D_
	ERO1B	_x000D_
	LGALS8-AS1	_x000D_
	HEATR1	_x000D_
	MT1HL1	_x000D_
	GREM2	_x000D_
	FH	_x000D_
	OPN3	_x000D_
	CHML	_x000D_
	CEP170	_x000D_
	ADSS	_x000D_
	SMYD3	_x000D_
	TFB2M	_x000D_
	AHCTF1	_x000D_
	ZNF670	_x000D_
	ZNF124	_x000D_
	ZNF496	_x000D_
	OR6F1	_x000D_
	OR2M7	_x000D_
	OR2T34	_x000D_
	OR2T11	_x000D_
	OR2T35	_x000D_
	OR2T27	_x000D_
	SH3BP5L	_x000D_
	ZNF692	_x000D_
	ATAD3B	_x000D_
	ATAD3A	_x000D_
	PLCH2	_x000D_
	TNFRSF14	_x000D_
	CLCN6	_x000D_
	PRAMEF25	_x000D_
	PRAMEF33P	_x000D_
	PRAMEF15	_x000D_
	FHAD1	_x000D_
	CELA2A	_x000D_
	CLCNKA	_x000D_
	SZRD1	_x000D_
	MINOS1	_x000D_
	NBL1	_x000D_
	MINOS1-NBL1	_x000D_
	MDS2	_x000D_
	SRRM1	_x000D_
	SEPN1	_x000D_
	MTFR1L	_x000D_
	ZBTB8B	_x000D_
	ZBTB8A	_x000D_
	SH3D21	_x000D_
	PPCS	_x000D_
	C1orf50	_x000D_
	CYP4B1	_x000D_
	FPGT	_x000D_
	FPGT-TNNI3K	_x000D_
	ACADM	_x000D_
	DNAJB4	_x000D_
	GIPC2	_x000D_
	HS2ST1	_x000D_
	LRRC8C	_x000D_
	LRRC8D	_x000D_
	RNPC3	_x000D_
	NBPF6	_x000D_
	GNAI3	_x000D_
	AMPD2	_x000D_
	GSTM4	_x000D_
	GSTM2	_x000D_
	GSTM1	_x000D_
	GSTM5	_x000D_
	OLFML3	_x000D_
	ATP1A1	_x000D_
	FAM231D	_x000D_
	CHD1L	_x000D_
	NBPF19	_x000D_
	PLEKHO1	_x000D_
	LCE5A	_x000D_
	LCE1B	_x000D_
	INTS3	_x000D_
	SLC27A3	_x000D_
	ADAM15	_x000D_
	DCST1	_x000D_
	EFNA4	_x000D_
	MTX1	_x000D_
	ACKR1	_x000D_
	FCGR2A	_x000D_
	FCGR2C	_x000D_
	NOS1AP	_x000D_
	C1orf226	_x000D_
	UCK2	_x000D_
	TEX35	_x000D_
	C1orf220	_x000D_
	NAV1	_x000D_
	MDM4	_x000D_
	LYPLAL1	_x000D_
	CNIH3	_x000D_
	SNAP47	_x000D_
	RHOU	_x000D_
	TSNAX	_x000D_
	DISC1	_x000D_
	TSNAX-DISC1	_x000D_
	CHRM3	_x000D_
	CDK11B	_x000D_
	SLC35E2B	_x000D_
	CDK11A	_x000D_
	SLC35E2	_x000D_
	FAAP20	_x000D_
	TTC34	_x000D_
	TNFRSF25	_x000D_
	PLEKHG5	_x000D_
	ERRFI1	_x000D_
	HNRNPCL1	_x000D_
	PRAMEF6	_x000D_
	PRAMEF27	_x000D_
	ALDH4A1	_x000D_
	IFFO2	_x000D_
	DDOST	_x000D_
	HNRNPR	_x000D_
	SMIM12	_x000D_
	SFPQ	_x000D_
	RRAGC	_x000D_
	MYCBP	_x000D_
	EBNA1BP2	_x000D_
	MKNK1	_x000D_
	MOB3C	_x000D_
	TAL1	_x000D_
	STIL	_x000D_
	CDCP2	_x000D_
	CYB5RL	_x000D_
	PLPP3	_x000D_
	OMA1	_x000D_
	GBP2	_x000D_
	ARHGAP29	_x000D_
	CLCC1	_x000D_
	RHOC	_x000D_
	PPM1J	_x000D_
	BCAS2	_x000D_
	WARS2	_x000D_
	SEC22B	_x000D_
	PEX11B	_x000D_
	RBM8A	_x000D_
	NBPF10	_x000D_
	NOTCH2NL	_x000D_
	NBPF14	_x000D_
	HIST2H2AA4	_x000D_
	HIST2H2BE	_x000D_
	MCL1	_x000D_
	ADAMTSL4-AS1	_x000D_
	CDC42SE1	_x000D_
	VPS72	_x000D_
	LINGO4	_x000D_
	RORC	_x000D_
	PYGO2	_x000D_
	SHC1	_x000D_
	KRTCAP2	_x000D_
	MUC1	_x000D_
	GBA	_x000D_
	YY1AP1	_x000D_
	ARHGEF2	_x000D_
	GLMP	_x000D_
	C1orf204	_x000D_
	VSIG8	_x000D_
	DCAF8	_x000D_
	PEX19	_x000D_
	F11R	_x000D_
	CREG1	_x000D_
	PIGC	_x000D_
	TNR	_x000D_
	SEC16B	_x000D_
	LHX4-AS1	_x000D_
	ACBD6	_x000D_
	TNNT2	_x000D_
	LAD1	_x000D_
	CHIT1	_x000D_
	BLACAT1	_x000D_
	AIDA	_x000D_
	LEFTY1	_x000D_
	PYCR2	_x000D_
	AGT	_x000D_
	RBM34	_x000D_
	ARID4B	_x000D_
	HNRNPU	_x000D_
	LYPD8	_x000D_
	ACP1	_x000D_
	SNTG2	_x000D_
	TPO	_x000D_
	TRAPPC12	_x000D_
	RPS7	_x000D_
	COLEC11	_x000D_
	RNF144A	_x000D_
	ID2	_x000D_
	ASAP2	_x000D_
	CPSF3	_x000D_
	IAH1	_x000D_
	TAF1B	_x000D_
	GRHL1	_x000D_
	KLF11	_x000D_
	RRM2	_x000D_
	C2orf48	_x000D_
	HPCAL1	_x000D_
	KCNF1	_x000D_
	C2orf50	_x000D_
	PQLC3	_x000D_
	GREB1	_x000D_
	LPIN1	_x000D_
	FAM84A	_x000D_
	DDX1	_x000D_
	VSNL1	_x000D_
	GEN1	_x000D_
	MSGN1	_x000D_
	RHOB	_x000D_
	GDF7	_x000D_
	UBXN2A	_x000D_
	NCOA1	_x000D_
	CENPO	_x000D_
	RAB10	_x000D_
	GAREM2	_x000D_
	HADHB	_x000D_
	EPT1	_x000D_
	KCNK3	_x000D_
	TMEM214	_x000D_
	AGBL5	_x000D_
	EMILIN1	_x000D_
	KHK	_x000D_
	TCF23	_x000D_
	ATRAID	_x000D_
	CAD	_x000D_
	TRIM54	_x000D_
	SNX17	_x000D_
	NRBP1	_x000D_
	GCKR	_x000D_
	SLC4A1AP	_x000D_
	FOSL2	_x000D_
	PLB1	_x000D_
	WDR43	_x000D_
	YPEL5	_x000D_
	LCLAT1	_x000D_
	SPAST	_x000D_
	SLC30A6	_x000D_
	YIPF4	_x000D_
	BIRC6	_x000D_
	TTC27	_x000D_
	LTBP1	_x000D_
	CRIM1	_x000D_
	GPATCH11	_x000D_
	NDUFAF7	_x000D_
	QPCT	_x000D_
	GALM	_x000D_
	GEMIN6	_x000D_
	PKDCC	_x000D_
	EML4	_x000D_
	MTA3	_x000D_
	LINC01126	_x000D_
	ABCG8	_x000D_
	PPM1B	_x000D_
	CAMKMT	_x000D_
	PRKCE	_x000D_
	EPAS1	_x000D_
	RHOQ	_x000D_
	CRIPT	_x000D_
	SOCS5	_x000D_
	TTC7A	_x000D_
	EPCAM	_x000D_
	FOXN2	_x000D_
	PPP1R21	_x000D_
	CHAC2	_x000D_
	ERLEC1	_x000D_
	SPTBN1	_x000D_
	EML6	_x000D_
	RPS27A	_x000D_
	CFAP36	_x000D_
	VRK2	_x000D_
	PAPOLG	_x000D_
	PEX13	_x000D_
	AHSA2	_x000D_
	COMMD1	_x000D_
	B3GNT2	_x000D_
	EHBP1	_x000D_
	OTX1	_x000D_
	MDH1	_x000D_
	UGP2	_x000D_
	LGALSL	_x000D_
	AFTPH	_x000D_
	SLC1A4	_x000D_
	CEP68	_x000D_
	ACTR2	_x000D_
	MEIS1	_x000D_
	ETAA1	_x000D_
	PNO1	_x000D_
	ANTXR1	_x000D_
	GMCL1	_x000D_
	PCBP1	_x000D_
	PCYOX1	_x000D_
	VAX2	_x000D_
	ATP6V1B1	_x000D_
	MPHOSPH10	_x000D_
	ZNF638	_x000D_
	DYSF	_x000D_
	SPR	_x000D_
	EMX1	_x000D_
	NOTO	_x000D_
	SMYD5	_x000D_
	CCT7	_x000D_
	ALMS1	_x000D_
	STAMBP	_x000D_
	ACTG2	_x000D_
	DGUOK	_x000D_
	TET3	_x000D_
	MTHFD2	_x000D_
	WDR54	_x000D_
	TTC31	_x000D_
	TLX2	_x000D_
	HTRA2	_x000D_
	DOK1	_x000D_
	SEMA4F	_x000D_
	HK2	_x000D_
	POLE4	_x000D_
	MRPL19	_x000D_
	REG3G	_x000D_
	DNAH6	_x000D_
	TMSB10	_x000D_
	KCMF1	_x000D_
	TCF7L1	_x000D_
	TGOLN2	_x000D_
	ELMOD3	_x000D_
	SH2D6	_x000D_
	MAT2A	_x000D_
	VAMP8	_x000D_
	VAMP5	_x000D_
	RNF181	_x000D_
	USP39	_x000D_
	ATOH8	_x000D_
	PTCD3	_x000D_
	MRPL35	_x000D_
	KDM3A	_x000D_
	RMND5A	_x000D_
	THNSL2	_x000D_
	TEX37	_x000D_
	RPIA	_x000D_
	TEKT4	_x000D_
	MAL	_x000D_
	KCNIP3	_x000D_
	FAHD2A	_x000D_
	STARD7-AS1	_x000D_
	CIAO1	_x000D_
	ITPRIPL1	_x000D_
	NCAPH	_x000D_
	ARID5A	_x000D_
	FER1L5	_x000D_
	CNNM3	_x000D_
	ANKRD36	_x000D_
	COX5B	_x000D_
	INPP4A	_x000D_
	UNC50	_x000D_
	EIF5B	_x000D_
	PDCL3	_x000D_
	NPAS2	_x000D_
	RPL31	_x000D_
	CNOT11	_x000D_
	MAP4K4	_x000D_
	IL1R2	_x000D_
	IL1R1	_x000D_
	IL18RAP	_x000D_
	SLC9A4	_x000D_
	TMEM182	_x000D_
	MRPS9	_x000D_
	GPR45	_x000D_
	C2orf49	_x000D_
	NCK2	_x000D_
	RGPD4	_x000D_
	SULT1C2	_x000D_
	SULT1C4	_x000D_
	GCC2	_x000D_
	LIMS1	_x000D_
	RANBP2	_x000D_
	SH3RF3	_x000D_
	SOWAHC	_x000D_
	RGPD6	_x000D_
	BCL2L11	_x000D_
	MERTK	_x000D_
	TMEM87B	_x000D_
	FBLN7	_x000D_
	TTL	_x000D_
	POLR1B	_x000D_
	CHCHD5	_x000D_
	SLC20A1	_x000D_
	IL37	_x000D_
	IL36G	_x000D_
	IL36RN	_x000D_
	IL1F10	_x000D_
	PSD4	_x000D_
	CBWD2	_x000D_
	FOXD4L1	_x000D_
	RABL2A	_x000D_
	ACTR3	_x000D_
	DDX18	_x000D_
	INSIG2	_x000D_
	MARCO	_x000D_
	STEAP3	_x000D_
	DBI	_x000D_
	TMEM37	_x000D_
	CFAP221	_x000D_
	PTPN4	_x000D_
	EPB41L5	_x000D_
	RALB	_x000D_
	GLI2	_x000D_
	TSN	_x000D_
	GYPC	_x000D_
	PROC	_x000D_
	GPR17	_x000D_
	SFT2D3	_x000D_
	UGGT1	_x000D_
	RAB6C	_x000D_
	MZT2B	_x000D_
	IMP4	_x000D_
	PTPN18	_x000D_
	CFC1B	_x000D_
	TISP43	_x000D_
	GPR148	_x000D_
	POTEE	_x000D_
	TUBA3D	_x000D_
	MGAT5	_x000D_
	ACMSD	_x000D_
	CCNT2	_x000D_
	RAB3GAP1	_x000D_
	R3HDM1	_x000D_
	UBXN4	_x000D_
	THSD7B	_x000D_
	HNMT	_x000D_
	SPOPL	_x000D_
	KYNU	_x000D_
	ACVR2A	_x000D_
	MBD5	_x000D_
	EPC2	_x000D_
	LYPD6B	_x000D_
	FMNL2	_x000D_
	ARL6IP6	_x000D_
	GALNT13	_x000D_
	GALNT5	_x000D_
	PKP4	_x000D_
	TANC1	_x000D_
	MARCH7	_x000D_
	TANK	_x000D_
	PSMD14	_x000D_
	GCA	_x000D_
	CERS6	_x000D_
	G6PC2	_x000D_
	PPIG	_x000D_
	SSB	_x000D_
	UBR3	_x000D_
	SP5	_x000D_
	GAD1	_x000D_
	GORASP2	_x000D_
	DCAF17	_x000D_
	DYNC1I2	_x000D_
	HAT1	_x000D_
	METAP1D	_x000D_
	DLX1	_x000D_
	ITGA6	_x000D_
	PDK1	_x000D_
	RAPGEF4	_x000D_
	ZAK	_x000D_
	CDCA7	_x000D_
	SP9	_x000D_
	SCRN3	_x000D_
	AC010894.3	_x000D_
	H3F3AP4	_x000D_
	HOXD12	_x000D_
	HOXD9	_x000D_
	HOXD1	_x000D_
	MTX2	_x000D_
	HNRNPA3	_x000D_
	AGPS	_x000D_
	RBM45	_x000D_
	PLEKHA3	_x000D_
	UBE2E3	_x000D_
	ITGA4	_x000D_
	SSFA2	_x000D_
	PPP1R1C	_x000D_
	ZC3H15	_x000D_
	ITGAV	_x000D_
	GULP1	_x000D_
	COL3A1	_x000D_
	WDR75	_x000D_
	ASNSD1	_x000D_
	PMS1	_x000D_
	INPP1	_x000D_
	MFSD6	_x000D_
	NAB1	_x000D_
	GLS	_x000D_
	MYO1B	_x000D_
	SLC39A10	_x000D_
	CCDC150	_x000D_
	COQ10B	_x000D_
	MARS2	_x000D_
	SPATS2L	_x000D_
	AOX1	_x000D_
	NIF3L1	_x000D_
	NDUFB3	_x000D_
	CFLAR	_x000D_
	CASP10	_x000D_
	CASP8	_x000D_
	STRADB	_x000D_
	NOP58	_x000D_
	BMPR2	_x000D_
	FAM117B	_x000D_
	CARF	_x000D_
	NBEAL1	_x000D_
	CYP20A1	_x000D_
	ABI2	_x000D_
	NRP2	_x000D_
	EEF1B2	_x000D_
	FASTKD2	_x000D_
	CREB1	_x000D_
	CCNYL1	_x000D_
	PIKFYVE	_x000D_
	MAP2	_x000D_
	RPE	_x000D_
	CPS1	_x000D_
	SPAG16	_x000D_
	ATIC	_x000D_
	TMEM169	_x000D_
	XRCC5	_x000D_
	SMARCAL1	_x000D_
	IGFBP2	_x000D_
	CXCR2	_x000D_
	ARPC2	_x000D_
	GPBAR1	_x000D_
	PNKD	_x000D_
	SLC11A1	_x000D_
	CTDSP1	_x000D_
	VIL1	_x000D_
	RQCD1	_x000D_
	PLCD4	_x000D_
	BCS1L	_x000D_
	STK36	_x000D_
	TTLL4	_x000D_
	CYP27A1	_x000D_
	WNT6	_x000D_
	WNT10A	_x000D_
	CDK5R2	_x000D_
	FAM134A	_x000D_
	ZFAND2B	_x000D_
	ANKZF1	_x000D_
	STK16	_x000D_
	TUBA4B	_x000D_
	DNAJB2	_x000D_
	DES	_x000D_
	GMPPA	_x000D_
	ASIC4	_x000D_
	TMEM198	_x000D_
	INHA	_x000D_
	STK11IP	_x000D_
	SLC4A3	_x000D_
	SGPP2	_x000D_
	MOGAT1	_x000D_
	ACSL3	_x000D_
	MRPL44	_x000D_
	RHBDD1	_x000D_
	MFF	_x000D_
	AGFG1	_x000D_
	CCL20	_x000D_
	FBXO36	_x000D_
	SP140L	_x000D_
	SP100	_x000D_
	CAB39	_x000D_
	ITM2C	_x000D_
	SPATA3	_x000D_
	C2orf72	_x000D_
	PSMD1	_x000D_
	ARMC9	_x000D_
	B3GNT7	_x000D_
	C2orf57	_x000D_
	PTMA	_x000D_
	COPS7B	_x000D_
	DIS3L2	_x000D_
	ALPP	_x000D_
	ALPPL2	_x000D_
	PRSS56	_x000D_
	CHRND	_x000D_
	CHRNG	_x000D_
	EIF4E2	_x000D_
	EFHD1	_x000D_
	NEU2	_x000D_
	INPP5D	_x000D_
	ATG16L1	_x000D_
	SAG	_x000D_
	DGKD	_x000D_
	SH3BP4	_x000D_
	AGAP1	_x000D_
	ACKR3	_x000D_
	COPS8	_x000D_
	MLPH	_x000D_
	PRLH	_x000D_
	RAMP1	_x000D_
	ESPNL	_x000D_
	FAM132B	_x000D_
	TRAF3IP1	_x000D_
	ASB1	_x000D_
	NDUFA10	_x000D_
	GPC1	_x000D_
	DUSP28	_x000D_
	RNPEPL1	_x000D_
	AQP12A	_x000D_
	AGXT	_x000D_
	SNED1	_x000D_
	PPP1R7	_x000D_
	ANO7	_x000D_
	SEPT2	_x000D_
	FARP2	_x000D_
	BOK	_x000D_
	ATG4B	_x000D_
	ING5	_x000D_
	D2HGDH	_x000D_
	GAL3ST2	_x000D_
	NEU4	_x000D_
	RTP5	_x000D_
	FAM110C	_x000D_
	SH3YL1	_x000D_
	TMEM18	_x000D_
	PXDN	_x000D_
	TSSC1	_x000D_
	ADI1	_x000D_
	MBOAT2	_x000D_
	ITGB1BP1	_x000D_
	ADAM17	_x000D_
	YWHAQ	_x000D_
	CYS1	_x000D_
	ODC1	_x000D_
	NOL10	_x000D_
	PDIA6	_x000D_
	FLJ33534	_x000D_
	ROCK2	_x000D_
	NBAS	_x000D_
	OSR1	_x000D_
	TTC32	_x000D_
	WDR35	_x000D_
	MATN3	_x000D_
	LAPTM4A	_x000D_
	SDC1	_x000D_
	PUM2	_x000D_
	LDAH	_x000D_
	APOB	_x000D_
	ATAD2B	_x000D_
	C2orf44	_x000D_
	SF3B6	_x000D_
	TP53I3	_x000D_
	ITSN2	_x000D_
	PTRHD1	_x000D_
	DNAJC27	_x000D_
	POMC	_x000D_
	DTNB	_x000D_
	KIF3C	_x000D_
	HADHA	_x000D_
	ADGRF3	_x000D_
	OTOF	_x000D_
	OST4	_x000D_
	CGREF1	_x000D_
	PREB	_x000D_
	PRR30	_x000D_
	SLC5A6	_x000D_
	SLC30A3	_x000D_
	UCN	_x000D_
	MPV17	_x000D_
	GTF3C2	_x000D_
	EIF2B4	_x000D_
	ZNF513	_x000D_
	PPM1G	_x000D_
	IFT172	_x000D_
	FNDC4	_x000D_
	SUPT7L	_x000D_
	RBKS	_x000D_
	TRMT61B	_x000D_
	C2orf71	_x000D_
	ALK	_x000D_
	GALNT14	_x000D_
	FAM98A	_x000D_
	FEZ2	_x000D_
	STRN	_x000D_
	HEATR5B	_x000D_
	EIF2AK2	_x000D_
[truncated: 12,454 more rows]

## Sheet: 2_V3_vs_ctrl
HEPG2_CTRL	HEPG2_V3:HEPG2_CTRL	HEPG2_V3_x000D_
CALML6	NULL	AADACL3_x000D_
ACTRT2	NA	CDA_x000D_
THAP3	OR4F5	EPHA8_x000D_
VPS13D	SAMD11	ZSCAN20_x000D_
ACTL8	KLHL17	TFAP2E_x000D_
FAM43B	PLEKHN1	MLLT11_x000D_
EPHB2	ISG15	SPRR3_x000D_
DCDC2B	AGRN	PRR9_x000D_
LCK	LINC01342	RXFP4_x000D_
AGO4	TTLL10	RP11-12M5.1_x000D_
PRKACB	B3GALT6	GPR137B_x000D_
DNASE2B	SCNN1D	C1orf100_x000D_
CCDC18	PUSL1	CFAP74_x000D_
KIAA1324	CPTP	RHCE_x000D_
PIFO	TMEM88B	TRIM63_x000D_
CD101	VWA1	MAP3K6_x000D_
HAO2	MIB2	A3GALT2_x000D_
HSD3B2	PRKCZ	EVA1B_x000D_
PDE4DIP	SKI	GNG12_x000D_
FCGR1A	RER1	LPAR3_x000D_
OAZ3	FAM213B	DENND2D_x000D_
CRCT1	PRDM16	OVGP1_x000D_
LCE6A	ARHGEF16	IGSF3_x000D_
LELP1	TPRG1L	KCNN3_x000D_
KIRREL	SMIM1	MAP1LC3C_x000D_
VANGL2	DFFB	MMP23B_x000D_
FCER1G	KCNAB2	EFNA3_x000D_
HSPA6	RNF207	SMYD1_x000D_
GORAB	LINC00337	ZDBF2_x000D_
PRRX1	HES3	FAM49A_x000D_
FASLG	ESPN	REG3A_x000D_
C1orf53	TAS1R1	LINC00116_x000D_
PTPRC	PHF13	LYPD1_x000D_
NR5A2	CAMTA1	LRP1B_x000D_
GPR37L1	VAMP3	CRYBA2_x000D_
MGAT4EP	PER3	IHH_x000D_
TMCC2	PARK7	PROKR1_x000D_
TATDN3	SLC45A1	HOXD4_x000D_
TGFB2	ENO1	CDC42EP3_x000D_
DISP1	H6PD	CCR8_x000D_
TRIM67	SPSB1	ZNF619_x000D_
C1orf101	SLC25A33	ADPRH_x000D_
CNST	TMEM201	CLSTN2_x000D_
OR2G2	PIK3CD	PLCL2_x000D_
OR2M4	NMNAT1	DCLK3_x000D_
NPPA	UBE4B	CX3CR1_x000D_
UQCRHL	KIF1B	KY_x000D_
MFAP2	PGD	PRR23A_x000D_
RNF186	APITD1-CORT	ZIC4_x000D_
C1orf234	PEX14	CLEC3B_x000D_
FABP3	TARDBP	P4HTM_x000D_
SYNC	ANGPTL7	NRROS_x000D_
OSCP1	UBIAD1	PRSS46_x000D_
RHBDL2	PTCHD2	C3orf62_x000D_
NT5C1A	FBXO44	PLSCR2_x000D_
IPP	FBXO6	NSG1_x000D_
PIK3R3	DRAXIN	PRDM5_x000D_
CYP4A11	AGTRAP	SPOCK3_x000D_
SPATA6	C1orf167	ASB5_x000D_
TTC39A	PLOD1	ADGRL3_x000D_
PTGER3	MFN2	LRRC14B_x000D_
COL24A1	MIIP	FBXL7_x000D_
VAV3	TNFRSF8	SLC4A9_x000D_
C1orf194	TNFRSF1B	PLAC8L1_x000D_
AP4B1	PRAMEF12	JAKMIP2_x000D_
CD58	PRAMEF7	ADAMTS2_x000D_
OTUD7B	PRAMEF9	FLT4_x000D_
FCRL4	PRAMEF5	CDKL3_x000D_
OR6Y1	PRDM2	OR2H1_x000D_
USF1	KAZN	TNF_x000D_
ADAMTS4	TMEM51	TDRD6_x000D_
CD247	EFHD2	LY6G5C_x000D_
DPT	CTRC	IP6K3_x000D_
VAMP4	DNAJC16	TREML2_x000D_
TNFSF4	RSC1A1	RTN4IP1_x000D_
KIF21B	PLEKHM2	ZC2HC1B_x000D_
CTSE	SLC25A34	FILIP1_x000D_
ESRRG	TMEM82	LRRC72_x000D_
DUSP10	FBLIM1	CAV1_x000D_
LIN9	SPEN	TAS2R3_x000D_
NUP133	C1orf64	OR2F1_x000D_
ZNF669	CLCNKB	ZNF862_x000D_
SEPN1	NECAP2	GRID2IP_x000D_
RNPC3	FAM231B	TRIL_x000D_
KCNC4	FAM231C	PDE1C_x000D_
GBP2	CROCC	PHKG1_x000D_
SPRR2A	PADI1	PDK4_x000D_
LHX4-AS1	PADI3	GRM8_x000D_
LYPD8	PADI6	KEL_x000D_
TAF1B	ARHGEF10L	ZNF705B_x000D_
EFR3B	IGSF21	CHRNB3_x000D_
TRIM54	PAX7	SNTG1_x000D_
DYNC2LI1	MRTO4	CA2_x000D_
CFAP36	PQLC2	ATP6V0D2_x000D_
PLEK	OTUD3	C8orf31_x000D_
ELMOD3	PLA2G5	SLC18A1_x000D_
KCNIP3	PLA2G2F	PURG_x000D_
CNGA3	VWA5B1	TMEM75_x000D_
IL1RL2	PINK1	SCRT1_x000D_
SLC9A4	NBPF3	DMRT1_x000D_
IL37	LDLRAD2	TYRP1_x000D_
CFAP221	HSPG2	SPATA31E1_x000D_
GALNT13	CELA3B	MURC_x000D_
GALNT5	CELA3A	DEC1_x000D_
HOXD8	CDC42	TLR4_x000D_
NBEAL1	ZBTB40	OR1K1_x000D_
LOC101928327	C1QA	PRRX2_x000D_
RUFY4	C1QC	KLF4_x000D_
STK16	C1QB	CCDC187_x000D_
CCDC140	KDM1A	LCN8_x000D_
SGPP2	ZNF436-AS1	IFNA8_x000D_
MOGAT1	RPL11	PHEX_x000D_
SP100	TCEB3	CXorf67_x000D_
CMPK2	PITHD1	SSX2B_x000D_
ITGB1BP1	LYPLA2	FAAH2_x000D_
OSR1	PNRC2	ZXDB_x000D_
ADCY3	GRHL3	XPNPEP2_x000D_
DNAJC27	NIPAL3	CXorf51A_x000D_
DTNB	RCAN3	NDP_x000D_
CCDC121	NCMAP	ZCCHC5_x000D_
CAPN14	CLIC4	TCEAL3_x000D_
LOC100506142	TMEM50A	FIGF_x000D_
TMEM17	TMEM57	NPY4R_x000D_
GCFC2	LDLRAP1	HABP2_x000D_
TSGA10	PDIK1L	FAM24A_x000D_
LYG2	ZNF593	FANK1_x000D_
C1QL2	CNKSR1	DPYSL4_x000D_
CFC1	CEP85	ASB13_x000D_
GRB14	SH3BGRL3	OR13A1_x000D_
SPC25	CD52	GFRA1_x000D_
CHRNA1	LIN28A	EBF3_x000D_
STK17B	DHDDS	OR52B6_x000D_
FTCDNL1	HMGN2	OR9Q2_x000D_
RESP18	RPS6KA1	TRPM5_x000D_
IRS1	ARID1A	TRIM21_x000D_
SPHKAP	PIGV	LRRC4C_x000D_
LINC00471	ZDHHC18	HRASLS5_x000D_
KCNJ13	SFN	MTL5_x000D_
DNAJB3	NUDC	FAM181B_x000D_
LBH	TRNP1	AMICA1_x000D_
MORN2	WDTC1	TRIM29_x000D_
ARHGEF33	TMEM222	SIPA1_x000D_
BBS5	SYTL1	SAA2_x000D_
ATP6V1E2	GPR3	CLEC2D_x000D_
WDPCP	FAM76A	EMP1_x000D_
TRABD2A	STX12	MUCL1_x000D_
ITPR1	PPP1R8	MSRB3_x000D_
LMCD1	THEMIS2	CABP1_x000D_
FBLN2	SMPDL3B	ACRBP_x000D_
FGD5	XKR8	CLEC4C_x000D_
TTC21A	ATPIF1	AGAP2_x000D_
ENTPD3	SESN2	LINC01465_x000D_
ZNF620	MED18	ANO2_x000D_
VIPR1	PHACTR4	PDX1_x000D_
TMIE	RCC1	MTUS2_x000D_
GRM2	TRNAU1AP	FREM2_x000D_
KBTBD8	RAB42	IRG1_x000D_
MITF	GMEB1	MAB21L1_x000D_
EBLN2	YTHDF2	STOML3_x000D_
LNP1	OPRD1	LCP1_x000D_
TAGLN3	EPB41	PCDH9_x000D_
SIDT1	PTPRU	SSTR1_x000D_
ARGFX	ZCCHC17	ATL1_x000D_
EAF2	SERINC2	OR4K13_x000D_
CSTA	LINC01225	BEGAIN_x000D_
KALRN	TINAGL1	ASPG_x000D_
CHCHD6	HCRTR1	GLDN_x000D_
KBTBD12	KHDRBS1	WDR72_x000D_
RASA2	TMEM39B	AP3B2_x000D_
TM4SF4	KPNA6	APOBR_x000D_
HRG	TXLNA	CCL22_x000D_
RTP1	CCDC28B	WFDC1_x000D_
CLDN16	IQCC	CCDC154_x000D_
ATP13A5-AS1	EIF3I	PTX4_x000D_
FBXO45	FAM167B	PRSS22_x000D_
GRIP2	HDAC1	PRSS54_x000D_
AZI2	RBBP4	BEAN1-AS1_x000D_
CYP8B1	KIAA1522	GRAPL_x000D_
RASSF1	S100PBP	RUNDC3A_x000D_
C3orf18	HPCA	B4GALNT2_x000D_
CISH	RNF19B	EPX_x000D_
ERC2	ZNF362	TEX19_x000D_
ARHGEF3	GJB5	MIR22HG_x000D_
DPPA4	GJA4	DLG4_x000D_
SPICE1	ZMYM1	MFSD6L_x000D_
WDR5B	ZMYM4	C17orf98_x000D_
ASTE1	NCDN	ABCA8_x000D_
PRR23B	AGO1	RNF157_x000D_
TM4SF18	AGO3	DNAH17_x000D_
TBL1XR1	ADPRHL2	HOXB-AS3_x000D_
MB21D2	MAP7D1	FHOD3_x000D_
TMEM44	THRAP3	KATNAL2_x000D_
APOD	ZC3H12A	MAPK4_x000D_
IQCG	DNALI1	S1PR4_x000D_
IQCF4	CDCA8	LRRC8E_x000D_
EPHB1	MANEAL	C19orf38_x000D_
MKRN2OS	C1orf122	INAFM1_x000D_
METTL6	UTP11L	GRIN2D_x000D_
CCDC51	AKIRIN1	ZNF549_x000D_
CELSR3	NDUFS5	PRAM1_x000D_
IFT80	MACF1	LGI4_x000D_
DGKG	BMP8A	LIPE_x000D_
TM4SF19-TCTEX1D2	OXCT2P1	RSPH6A_x000D_
LINC01587	PPIE	KLK13_x000D_
USP17L10	MFSD2A	ZNF582_x000D_
LIAS	CAP1	PDE4C_x000D_
DCAF4L1	RLF	CYP2A6_x000D_
KIAA1211	ZMPSTE24	PSG9_x000D_
STATH	SMAP2	LILRB3_x000D_
CXCL1	ZFP69B	ACTL10_x000D_
THAP9	EXO5	DZANK1_x000D_
GRIA2	ZNF684	PTPRT_x000D_
CEP44	NFYC	WFDC8_x000D_
PRIMPOL	CTPS1	GATA5_x000D_
TRIML1	FOXO6	ADAMTS5_x000D_
PSAPL1	GUCA2B	KRTAP21-1_x000D_
ABLIM2	RIMKLA	VPREB1_x000D_
RAB28	PPIH	UPB1_x000D_
SEL1L3	YBX1	LOC388882_x000D_
CCKAR	ZNF691	MMP11_x000D_
CHIC2	TMEM125	_x000D_
EPHA5	TIE1	_x000D_
RCHY1	CDC20	_x000D_
NAP1L5	SZT2	_x000D_
TSPAN5	PTPRF	_x000D_
ZGRF1	KDM4A	_x000D_
ARSJ	ST3GAL3	_x000D_
QRFPR	ARTN	_x000D_
SPATA4	IPO13	_x000D_
CLDN24	DPH2	_x000D_
PDGFRA	ATP6V0B	_x000D_
STOX2	B4GALT2	_x000D_
RNF212	CCDC24	_x000D_
SCLT1	KLF17	_x000D_
SLC6A19	DMAP1	_x000D_
RXFP3	RNF220	_x000D_
NIM1K	C1orf228	_x000D_
ZSWIM6	KIF2C	_x000D_
TRAPPC13	RPS8	_x000D_
FCHO2	PLK3	_x000D_
VCAN	BTBD19	_x000D_
TNFAIP8	UROD	_x000D_
FBXL21	HPDL	_x000D_
SLC26A2	TOE1	_x000D_
GRIA1	MMACHC	_x000D_
KIF4B	AKR1A1	_x000D_
LOC101928093	NASP	_x000D_
CREBRF	TMEM69	_x000D_
C5orf49	MAST2	_x000D_
FASTKD3	TSPAN1	_x000D_
SEMA5A	LURAP1	_x000D_
DNAH5	RAD54L	_x000D_
AGXT2	UQCRH	_x000D_
TTC33	NSUN4	_x000D_
OXCT1	FAAH	_x000D_
C5orf34	DMBX1	_x000D_
FGF10	TEX38	_x000D_
ANKRD55	CMPK1	_x000D_
POC5	FOXE3	_x000D_
MTX3	SLC5A9	_x000D_
CCDC112	CDKN2C	_x000D_
IRF1	RNF11	_x000D_
GDF9	OSBPL9	_x000D_
IL9	BTF3L4	_x000D_
SPINK1	ZFYVE9	_x000D_
HTR4	PRPF38A	_x000D_
PDGFRB	GPX7	_x000D_
NMUR2	FAM159A	_x000D_
ATP10B	ZYG11B	_x000D_
TRIM52	SCP2	_x000D_
LIX1	PODN	_x000D_
PCDHB4	CPT2	_x000D_
C9	DMRTB1	_x000D_
ACSL6	DIO1	_x000D_
DNAJC18	LRRC42	_x000D_
APBB3	TCEANC2	_x000D_
PRELID2	MRPL37	_x000D_
SH3TC2	ACOT11	_x000D_
NUDCD2	MROH7	_x000D_
LCP2	TMEM61	_x000D_
CD83	BSND	_x000D_
BTN1A1	PCSK9	_x000D_
ZNF165	PRKAA2	_x000D_
OR2J2	C8A	_x000D_
MSH5	FGGY	_x000D_
CLPSL2	HOOK1	_x000D_
TSPO2	NFIA	_x000D_
TREML4	INADL	_x000D_
TTBK1	USP1	_x000D_
SLC22A7	ATG4C	_x000D_
LOC441155	PGM1	_x000D_
SDHAF4	ROR1	_x000D_
OGFRL1	RAVER2	_x000D_
KCNQ5	AK4	_x000D_
MYO6	LEPR	_x000D_
ANKRD6	MIER1	_x000D_
CEP57L1	GADD45A	_x000D_
KPNA5	SRSF11	_x000D_
HEY2	HHLA3	_x000D_
LAMA2	CTH	_x000D_
AKAP7	TYW3	_x000D_
ARG1	LHX8	_x000D_
TAAR9	RABGGTB	_x000D_
TAAR8	ST6GALNAC3	_x000D_
STX11	ST6GALNAC5	_x000D_
OPRM1	FAM73A	_x000D_
FNDC1	ADGRL2	_x000D_
PLG	RPF1	_x000D_
MYLK4	CYR61	_x000D_
NRN1	SH3GLB1	_x000D_
F13A1	LMO4	_x000D_
OFCC1	PKN2	_x000D_
ERVFRD-1	LRRC8B	_x000D_
ADTRP	ZNF326	_x000D_
GPLD1	CDC7	_x000D_
HIST1H1A	BRDT	_x000D_
HIST1H2AK	RPAP2	_x000D_
ZSCAN31	RPL5	_x000D_
ZBTB12	MTF2	_x000D_
LINC00336	DR1	_x000D_
AARS2	FNBP1L	_x000D_
RHAG	ABCD3	_x000D_
HMGCLL1	SLC44A3	_x000D_
RAB23	LOC729970	_x000D_
COL12A1	RWDD3	_x000D_
CEP162	PTBP2	_x000D_
GABRR1	SNX7	_x000D_
EPHA7	PALMD	_x000D_
BVES	AGL	_x000D_
POPDC3	SLC35A3	_x000D_
COL10A1	MFSD14A	_x000D_
FAM162B	TRMT13	_x000D_
TAAR5	RTCA	_x000D_
SLC2A12	CDC14A	_x000D_
MYB-AS1	GPR88	_x000D_
PBOV1	VCAM1	_x000D_
NMBR	SLC30A7	_x000D_
NOX3	S1PR1	_x000D_
AGPAT4	PRMT6	_x000D_
HIST1H4I	FAM102B	_x000D_
LINC01590	PRPF38B	_x000D_
TIAM2	STXBP3	_x000D_
FAM217A	GPSM2	_x000D_
FAM65B	TMEM167B	_x000D_
ZBED9	SARS	_x000D_
GSTA5	CELSR2	_x000D_
GSTA3	SYPL2	_x000D_
KHDC1	ATXN7L2	_x000D_
LINC00473	CYB561D1	_x000D_
PSMG3-AS1	GPR61	_x000D_
ELFN1	CSF1	_x000D_
LFNG	AHCYL1	_x000D_
SDK1	STRIP1	_x000D_
KLHL7	UBL4B	_x000D_
EEPD1	SLC6A17	_x000D_
IKZF1	RBM15	_x000D_
TYW1	PROK1	_x000D_
WBSCR28	CEPT1	_x000D_
PHTF2	ATP5F1	_x000D_
CROT	C1orf162	_x000D_
RUNDC3B	RAP1A	_x000D_
CFAP69	DDX20	_x000D_
VPS50	LOC643355	_x000D_
CNPY4	CTTNBP2NL	_x000D_
ZAN	CAPZA1	_x000D_
FAM185A	MOV10	_x000D_
DUS4L	FAM19A3	_x000D_
LEP	LRIG2	_x000D_
CCDC136	MAGI3	_x000D_
CPA1	DCLRE1B	_x000D_
TAS2R41	HIPK1	_x000D_
PDGFA	VANGL1	_x000D_
SOSTDC1	SLC22A15	_x000D_
HOXA5	MAB21L3	_x000D_
HIP1	PTGFRN	_x000D_
CCL24	TTF2	_x000D_
KRIT1	MAN1A2	_x000D_
FAM133B	FAM46C	_x000D_
KPNA7	WDR3	_x000D_
SH2B2	PHGDH	_x000D_
NAPEPLD	NBPF26	_x000D_
PUS7	PPIAL4A	_x000D_
SLC26A3	FCGR1B	_x000D_
WNT2	SRGAP2C	_x000D_
FAM180A	LOC388692	_x000D_
ZNF786	PPIAL4F	_x000D_
ZNF425	FAM72D	_x000D_
GHRHR	GPR89A	_x000D_
CCDC146	POLR3C	_x000D_
PRSS1	NUDT17	_x000D_
SKAP2	NUDT4P1	_x000D_
C7orf61	NBPF12	_x000D_
THAP5	BCL9	_x000D_
MGC27345	GPR89B	_x000D_
USP17L1	NUDT4	_x000D_
ERI1	PPIAL4C	_x000D_
EPHX2	HIST2H4B	_x000D_
ESCO2	HIST2H2AA3	_x000D_
ADGRA2	HIST2H3A	_x000D_
SOX17	HIST2H2AC	_x000D_
CSPP1	BOLA1	_x000D_
ZFHX4	VPS45	_x000D_
STMN2	CA14	_x000D_
LRRCC1	MRPS21	_x000D_
TMEM67	PRPF3	_x000D_
SPAG1	RPRD2	_x000D_
ODF1	TARS2	_x000D_
FER1L6	ECM1	_x000D_
GPIHBP1	ADAMTSL4	_x000D_
RHPN1	SETDB1	_x000D_
SCX	ANXA9	_x000D_
CSMD1	PRUNE	_x000D_
ZNF705G	BNIPL	_x000D_
DEFB136	C1orf56	_x000D_
LGI3	SCNM1	_x000D_
MBOAT4	PIP5K1A	_x000D_
CYP7A1	PSMD4	_x000D_
CYP7B1	ZNF687	_x000D_
MSC	PSMB4	_x000D_
PAG1	TUFT1	_x000D_
C8orf59	SNX27	_x000D_
PSKH2	LCE3B	_x000D_
CCNE2	LCE2D	_x000D_
FBXO43	LCE2C	_x000D_
ABRA	LCE2B	_x000D_
TMEM74	LCE2A	_x000D_
FBXO32	LCE4A	_x000D_
COL22A1	C1orf68	_x000D_
SORBS3	KPRP	_x000D_
FNTA	LCE1F	_x000D_
ADHFE1	LCE1E	_x000D_
KHDRBS3	LCE1D	_x000D_
RUSC2	LCE1A	_x000D_
IDNK	SPRR4	_x000D_
C9orf47	SPRR1A	_x000D_
ERCC6L2	LOR	_x000D_
FOXE1	S100A1	_x000D_
ACTL7A	CHTOP	_x000D_
ZNF483	SNAPIN	_x000D_
BSPRY	NPR1	_x000D_
MORN5	RPS27	_x000D_
OR1N2	UBAP2L	_x000D_
TTC16	HAX1	_x000D_
SWI5	AQP10	_x000D_
HMCN2	ATP8B2	_x000D_
CFAP77	IL6R	_x000D_
C9orf9	TDRD10	_x000D_
C8G	CHRNB2	_x000D_
IFNA14	CKS1B	_x000D_
BAG1	FLAD1	_x000D_
C9orf24	LENEP	_x000D_
ARID3C	ZBTB7B	_x000D_
CCL21	EFNA1	_x000D_
OR2S2	SLC50A1	_x000D_
IGFBPL1	TRIM46	_x000D_
ANKRD20A1	FDPS	_x000D_
TMEM252	RUSC1	_x000D_
APBA1	ASH1L-AS1	_x000D_
TRPM6	MSTO1	_x000D_
GKAP1	DAP3	_x000D_
KIF27	LAMTOR2	_x000D_
AGTPBP1	LMNA	_x000D_
CDK20	SEMA4A	_x000D_
SPATA31C2	SLC25A44	_x000D_
XPA	PMF1	_x000D_
BAAT	TMEM79	_x000D_
SVEP1	TSACC	_x000D_
OR1B1	RHBG	_x000D_
ANGPTL2	TTC24	_x000D_
TTF1	APOA1BP	_x000D_
TMEM8C	HAPLN2	_x000D_
KLHL9	BCAN	_x000D_
LCN10	RRNAD1	_x000D_
ASMT	PRCC	_x000D_
ARSF	NTRK1	_x000D_
CDKL5	PEAR1	_x000D_
SSX6	LRRC71	_x000D_
GAGE12H	CD1D	_x000D_
GAGE12D	CD1C	_x000D_
GAGE12G	CD1E	_x000D_
GRIA3	OR10R2	_x000D_
ARHGAP36	OR10J4	_x000D_
LOC100287728	APCS	_x000D_
LOC389895	DUSP23	_x000D_
MTM1	FCRL6	_x000D_
FATE1	ATP1A2	_x000D_
ZNF185	ATP1A4	_x000D_
BGN	CASQ1	_x000D_
ASMTL	PEA15	_x000D_
MXRA5	NCSTN	_x000D_
TRAPPC2	NHLH1	_x000D_
ASB11	SLAMF7	_x000D_
MAP3K15	LY9	_x000D_
CXorf23	KLHDC9	_x000D_
SYN1	NIT1	_x000D_
KCND1	UFC1	_x000D_
ALAS2	USP21	_x000D_
AWAT2	PPOX	_x000D_
ATRX	NDUFS2	_x000D_
TEX13B	TOMM40L	_x000D_
UPF3B	PCP4L1	_x000D_
TMEM255A	SDHC	_x000D_
ELF4	FCRLA	_x000D_
GPR101	FCRLB	_x000D_
PNMA5	DUSP12	_x000D_
GAB3	ATF6	_x000D_
CLIC2	UHMK1	_x000D_
TCEANC	UAP1	_x000D_
PPP1R3F	DDR2	_x000D_
MSN	HSD17B7	_x000D_
FAM127C	NUF2	_x000D_
CDY2A	PBX1	_x000D_
PRY2	MGST3	_x000D_
DAZ2	POGK	_x000D_
OTUD1	DUSP27	_x000D_
MASTL	POU2F1	_x000D_
LYZL1	RCSD1	_x000D_
GJD4	MPZL1	_x000D_
ALOX5	DCAF6	_x000D_
NUTM2B	TIPRL	_x000D_
NKX2-3	SFT2D2	_x000D_
WNT8B	XCL1	_x000D_
TLX1	ATP1B1	_x000D_
INA	BLZF1	_x000D_
ADD3	C1orf112	_x000D_
VWA2	FMO3	_x000D_
KCNK18	PRRC2C	_x000D_
DMBT1	METTL13	_x000D_
HMX3	C1orf105	_x000D_
IDI2	SUCO	_x000D_
IL2RA	PRDX6	_x000D_
ITGA8	KLHL20	_x000D_
FAM188A	DARS2	_x000D_
SKIDA1	ZBTB37	_x000D_
ANKRD26	RABGAP1L	_x000D_
ZNF248	GPR52	_x000D_
ZNF32	CACYBP	_x000D_
ATOH7	BRINP2	_x000D_
TBATA	RASAL2	_x000D_
KLLN	RALGPS2	_x000D_
CH25H	FAM20B	_x000D_
CPEB3	TOR3A	_x000D_
KCNIP2	SOAT1	_x000D_
TEX36	AXDND1	_x000D_
CLRN3	FAM163A	_x000D_
PRPF18	TOR1AIP1	_x000D_
FFAR4	CEP350	_x000D_
BORCS7	QSOX1	_x000D_
LHPP	LHX4	_x000D_
ODF3	XPR1	_x000D_
TNNT3	KIAA1614	_x000D_
OR52N2	MR1	_x000D_
C11orf42	DHX9	_x000D_
MICALCL	LAMC1	_x000D_
HTATIP2	LAMC2	_x000D_
FIBIN	SMG7	_x000D_
MAPK8IP1	RGL1	_x000D_
PTPRJ	TSEN15	_x000D_
TRIM49B	RNF2	_x000D_
OR4A8	PRG4	_x000D_
OR4A15	C1orf27	_x000D_
OR5D14	TROVE2	_x000D_
OR5A1	CDC73	_x000D_
MS4A1	CFHR4	_x000D_
MS4A18	CRB1	_x000D_
LGALS12	LHX9	_x000D_
CNIH2	NEK7	_x000D_
NPAS4	CAMSAP2	_x000D_
TBC1D10C	GPR25	_x000D_
LRTOMT	C1orf106	_x000D_
DNAJB13	IGFN1	_x000D_
ACER3	IPO9	_x000D_
EED	SHISA4	_x000D_
TRIM49C	TIMM17A	_x000D_
NAALAD2	RNPEP	_x000D_
CEP295	ELF3	_x000D_
C11orf87	PPP1R12B	_x000D_
HTR3B	TMEM183A	_x000D_
CXCR5	PPFIA4	_x000D_
C11orf63	ADORA1	_x000D_
HYLS1	BTG2	_x000D_
ART5	PRELP	_x000D_
OR51G2	OPTC	_x000D_
HBB	ATP2B4	_x000D_
TRIM5	LINC00260	_x000D_
OR52E6	ZBED6	_x000D_
OR52L1	SNRPE	_x000D_
TRIM66	SOX13	_x000D_
SOX6	NFASC	_x000D_
MRGPRX1	CNTN2	_x000D_
CSRP3	CDK18	_x000D_
KCNA4	MFSD4	_x000D_
IMMP1L	C1orf186	_x000D_
ELF5	SRGAP2	_x000D_
RAG2	IKBKE	_x000D_
HARBI1	RASSF5	_x000D_
OR4C12	MAPKAPK2	_x000D_
OR5I1	C4BPB	_x000D_
OR9I1	PFKFB2	_x000D_
OR5A2	C4BPA	_x000D_
SLC22A25	CD55	_x000D_
CATSPER1	CD46	_x000D_
ALDH3B2	MIR205HG	_x000D_
LOC100133315	G0S2	_x000D_
P4HA3	HSD11B1	_x000D_
CHRDL2	TRAF3IP3	_x000D_
RAB30	DIEXF	_x000D_
VSTM5	HHAT	_x000D_
FAM76B	RCOR3	_x000D_
ALKBH8	DTL	_x000D_
SLN	PPP2R5A	_x000D_
COLCA1	NENF	_x000D_
OR10S1	ATF3	_x000D_
OR8B12	FAM71A	_x000D_
TP53AIP1	FLVCR1	_x000D_
TRIM6	VASH2	_x000D_
KRTAP5-9	RPS6KC1	_x000D_
DDIAS	PROX1	_x000D_
GRAMD1B	SMYD2	_x000D_
RP11-732A19.2	CENPF	_x000D_
PRG2	KCTD3	_x000D_
HSD17B6	RRP15	_x000D_
SLC26A10	IARS2	_x000D_
KCNMB4	C1orf115	_x000D_
MYF5	MARC2	_x000D_
STAB2	MARC1	_x000D_
RFX4	MIA3	_x000D_
IFT81	BROX	_x000D_
B3GNT4	CCDC185	_x000D_
P2RX2	CAPN2	_x000D_
NRIP2	FBXO28	_x000D_
CRACR2A	DEGS1	_x000D_
MFAP5	CNIH4	_x000D_
GPR19	SRP9	_x000D_
GSG1	EPHX1	_x000D_
LINC01559	H3F3A	_x000D_
CSRNP2	MIXL1	_x000D_
KRT80	C1orf95	_x000D_
KRT78	PSEN2	_x000D_
SP7	ADCK3	_x000D_
GLS2	ZNF678	_x000D_
AVPR1A	ARF1	_x000D_
CEP290	GUK1	_x000D_
EPYC	GJC2	_x000D_
HVCN1	IBA57	_x000D_
TAOK3	OBSCN	_x000D_
PLA2G1B	HIST3H2BB	_x000D_
IL31	RNF187	_x000D_
TMEM132D	RAB4A	_x000D_
GALNT9	URB2	_x000D_
KIF5A	GALNT2	_x000D_
MYRFL	COG2	_x000D_
ACAD10	ARV1	_x000D_
LINC00173	GNPAT	_x000D_
PRR4	SPRTN	_x000D_
PUS7L	NTPCR	_x000D_
DNAJC14	KCNK1	_x000D_
STAC3	SLC35F3	_x000D_
CYP27B1	COA6	_x000D_
NOS1	GGPS1	_x000D_
C1QTNF9B-AS1	TBCE	_x000D_
SETDB2	LGALS8	_x000D_
ARL11	ACTN2	_x000D_
OLFM4	MTR	_x000D_
CLDN10	EXO1	_x000D_
HS6ST3	SDCCAG8	_x000D_
GJB6	DESI2	_x000D_
AMER2	COX20	_x000D_
GPR12	EFCAB2	_x000D_
ENOX1	KIF26B	_x000D_
SMIM2	SCCPDH	_x000D_
ERICH6B	NLRP3	_x000D_
CAB39L	OR2G3	_x000D_
POU4F1	TRIM58	_x000D_
SLITRK1	OR2W3	_x000D_
ZIC5	OR2T8	_x000D_
LIG4	OR2M5	_x000D_
DCUN1D2	OR2T6	_x000D_
NEK5	OR2T2	_x000D_
OR4N2	OR2T3	_x000D_
RNASE6	ZNF672	_x000D_
TPPP2	NOC2L	_x000D_
CMTM5	PERM1	_x000D_
LRRC16B	HES4	_x000D_
NYNRIN	RNF223	_x000D_
G2E3	C1orf159	_x000D_
INSM2	TNFRSF18	_x000D_
RHOJ	TNFRSF4	_x000D_
CHGA	SDF4	_x000D_
CYP46A1	FAM132A	_x000D_
EXOC3L4	UBE2J2	_x000D_
RNASE13	ACAP3	_x000D_
OR5AU1	CPSF3L	_x000D_
DNAAF2	DVL1	_x000D_
SOS2	MXRA8	_x000D_
RTN1	AURKAIP1	_x000D_
FAM161B	CCNL2	_x000D_
ENTPD5	MRPL20	_x000D_
KCNK10	ANKRD65	_x000D_
NRDE2	SSU72	_x000D_
GPR68	C1orf233	_x000D_
MIR5195	NADK	_x000D_
IFT43	GNB1	_x000D_
TMEM251	TMEM52	_x000D_
EFCAB11	MORN1	_x000D_
SYNE3	PEX10	_x000D_
OR4M2	PANK4	_x000D_
SCG5	HES5	_x000D_
C15orf53	LOC115110	_x000D_
INAFM2	MMEL1	_x000D_
EID1	MEGF6	_x000D_
FAM63B	WRAP73	_x000D_
IQCH	TP73-AS1	_x000D_
CORO2B	LRRC47	_x000D_
PAQR5	CEP104	_x000D_
GDPGP1	C1orf174	_x000D_
C15orf32	NPHP4	_x000D_
POTEB	RPL22	_x000D_
GABRB3	ICMT	_x000D_
TRPM1	GPR153	_x000D_
KATNBL1	ACOT7	_x000D_
NEDD4	NOL9	_x000D_
RBPMS2	KLHL21	_x000D_
CSPG4	DNAJC11	_x000D_
CHRNA3	TNFRSF9	_x000D_
HAPLN3	RERE	_x000D_
PLIN1	SLC2A5	_x000D_
GANC	GPR157	_x000D_
DTWD1	PIK3CD-AS1	_x000D_
MCTP2	PIK3CD-AS2	_x000D_
CHRFAM7A	CLSTN1	_x000D_
GOLGA8R	CTNNBIP1	_x000D_
GOLGA8K	LZIC	_x000D_
HDGFRP3	DFFA	_x000D_
LINS1	CASZ1	_x000D_
CIITA	MASP2	_x000D_
CLEC19A	SRM	_x000D_
SCNN1G	EXOSC10	_x000D_
CACNG3	MTOR	_x000D_
ZNF720	FBXO2	_x000D_
ADCY7	MAD2L2	_x000D_
IRX5	MTHFR	_x000D_
TSNAXIP1	NPPB	_x000D_
CHST4	KIAA2013	_x000D_
VAT1L	DHRS3	_x000D_
LINC00311	PRAMEF13	_x000D_
FOXL1	LRRC38	_x000D_
ZNF469	CASP9	_x000D_
PRM1	AGMAT	_x000D_
MYH11	ZBTB17	_x000D_
GP2	HSPB7	_x000D_
HIRIP3	FAM131C	_x000D_
C16orf97	EPHA2	_x000D_
CES5A	ARHGEF19	_x000D_
ZNF821	RSG1	_x000D_
GAS8-AS1	FBXO42	_x000D_
PRDM7	NBPF1	_x000D_
CLUAP1	FAM231A	_x000D_
C16orf45	MST1L	_x000D_
MMP2	ATP13A2	_x000D_
C16orf74	SDHB	_x000D_
CYB5D2	RCC2	_x000D_
ZFP3	UBR4	_x000D_
FBXO39	EMC1	_x000D_
ALOX12	AKR7L	_x000D_
USP43	AKR7A3	_x000D_
ADPRM	AKR7A2	_x000D_
FNDC8	CAPZB	_x000D_
CTB-75G16.3	TMCO4	_x000D_
TTC25	PLA2G2E	_x000D_
CNTNAP1	PLA2G2D	_x000D_
CNTD1	CAMK2N1	_x000D_
CCDC103	MUL1	_x000D_
TBX21	KIF17	_x000D_
CACNA1G	SH2D5	_x000D_
PPM1E	HP1BP3	_x000D_
HP09025	EIF4G3	_x000D_
CCDC40	ECE1	_x000D_
OR3A1	RAP1GAP	_x000D_
TEKT1	USP48	_x000D_
ZBTB4	WNT4	_x000D_
SLC25A35	LACTBL1	_x000D_
SPDYE4	LUZP1	_x000D_
ZNF18	HTR1D	_x000D_
ZNF624	ZNF436	_x000D_
GRAP	TCEA3	_x000D_
AKAP10	ASAP3	_x000D_
RP11-466A19.5	E2F2	_x000D_
GPR179	ID3	_x000D_
KRT28	GALE	_x000D_
KRT20	HMGCL	_x000D_
KRTAP29-1	FUCA1	_x000D_
KRT32	CNR2	_x000D_
KRT13	SRSF10	_x000D_
PPY	MYOM3	_x000D_
SLC4A1	IL22RA1	_x000D_
SKAP1	IFNLR1	_x000D_
TTLL6	STPG1	_x000D_
GNGT2	RUNX3	_x000D_
BTBD17	SYF2	_x000D_
TRIM65	RSRP1	_x000D_
KRBA2	AUNIP	_x000D_
TRIM16	PAQR7	_x000D_
SGK494	STMN1	_x000D_
KRTAP1-1	PAFAH2	_x000D_
LAMA3	SLC30A2	_x000D_
IMPACT	UBXN11	_x000D_
TAF4B	AIM1L	_x000D_
KIAA1328	GPN2	_x000D_
SLC14A2	GPATCH3	_x000D_
RNF165	NR0B2	_x000D_
LIPG	KDF1	_x000D_
C18orf54	FAM46B	_x000D_
CDH20	SLC9A1	_x000D_
CNDP1	FCN3	_x000D_
DLGAP1	WASF2	_x000D_
LINC00668	AHDC1	_x000D_
MC2R	FGR	_x000D_
B4GALT6	IFI6	_x000D_
ALPK2	RPA2	_x000D_
CPLX4	EYA3	_x000D_
MC4R	SPCS2	_x000D_
FAM69C	PTAFR	_x000D_
SERPINB2	DNAJC8	_x000D_
RNF152	TAF12	_x000D_
MUM1	SRSF4	_x000D_
ATCAY	MECR	_x000D_
TSPAN16	LAPTM5	_x000D_
SWSAP1	PUM1	_x000D_
ZNF439	NKAIN1	_x000D_
TMEM38A	SNRNP40	_x000D_
MVB12A	PEF1	_x000D_
THEG5	COL16A1	_x000D_
ZNF181	SPOCD1	_x000D_
ZNF30	PTP4A2	_x000D_
GAPDHS	TMEM234	_x000D_
IGSF23	MARCKSL1	_x000D_
GIPR	FAM229A	_x000D_
SIGLECL1	BSDC1	_x000D_
SPACA6	ZBTB8OS	_x000D_
FPR2	YARS	_x000D_
ZNF578	FNDC5	_x000D_
DPRX	TMEM54	_x000D_
CACNG7	AK2	_x000D_
KIR3DX1	TRIM62	_x000D_
KIR2DS5	PHC2	_x000D_
ZNF470	CSMD2	_x000D_
ZNF71	DLGAP3	_x000D_
ZNF805	ZMYM6NB	_x000D_
ZIK1	KIAA0319L	_x000D_
PLPP2	RP4-728D4.2	_x000D_
TNFSF14	PSMB2	_x000D_
OR7G2	C1orf216	_x000D_
ZNF812P	CLSPN	_x000D_
ZNF563	TRAPPC3	_x000D_
SYCE2	STK40	_x000D_
BST2	LSM10	_x000D_
ZNF681	MRPS15	_x000D_
UPK1A-AS1	CSF3R	_x000D_
ZNF565	MEAF6	_x000D_
GMFG	SNIP1	_x000D_
SERTAD1	GNL2	_x000D_
PSG1	RSPO1	_x000D_
IGFL4	C1orf109	_x000D_
IGFL3	YRDC	_x000D_
NTN5	MTF1	_x000D_
RASIP1	INPP5B	_x000D_
KCNA7	SF3A3	_x000D_
ZNF83	FHL3	_x000D_
ZNF888	PABPC4	_x000D_
VSTM1	HEYL	_x000D_
ZNF416	HPCAL4	_x000D_
LGALS17A	OXCT2	_x000D_
ZNF223	TRIT1	_x000D_
ZNF583	MYCL	_x000D_
ZNF586	PPT1	_x000D_
ZNF324	COL9A2	_x000D_
ZNF20	RIMS3	_x000D_
ZNF728	CITED4	_x000D_
IGFLR1	SLFNL1	_x000D_
ZFP30	SCMH1	_x000D_
LRFN1	HIVEP3	_x000D_
PSG2	GUCA2A	_x000D_
ZNF229	FOXJ3	_x000D_
ZNF296	CLDN19	_x000D_
SNAP25	P3H1	_x000D_
SLC24A3	SLC2A1	_x000D_
CSTL1	C1orf210	_x000D_
CST8	ELOVL1	_x000D_
DEFB115	MED8	_x000D_
BPIFB1	HYI	_x000D_
MMP24	SLC6A9	_x000D_
SEMG1	ERI3	_x000D_
TSHZ2	TMEM53	_x000D_
OPRL1	TCTEX1D4	_x000D_
DEFB128	PTCH2	_x000D_
GPCPD1	EIF2B3	_x000D_
LRRN4	HECTD3	_x000D_
BFSP1	ZSWIM5	_x000D_
LINC01429	MUTYH	_x000D_
BCAS1	TESK2	_x000D_
EFCAB8	CCDC163P	_x000D_
L3MBTL1	PRDX1	_x000D_
ZNF343	CCDC17	_x000D_
OVOL2	GPBP1L1	_x000D_
KCNB1	POMGNT1	_x000D_
RBM11	LRRC41	_x000D_
KRTAP20-1	KNCN	_x000D_
RIPPLY3	ATPAF1	_x000D_
UMODL1	EFCAB14	_x000D_
C21orf140	PDZK1IP1	_x000D_
KRTAP7-1	TRABD2B	_x000D_
KCNE1	BEND5	_x000D_
HSF2BP	DMRTA2	_x000D_
TPTE	FAF1	_x000D_
CCDC157	EPS15	_x000D_
OSBP2	NRDC	_x000D_
DEPDC5	RAB3B	_x000D_
SLC5A1	TXNDC12	_x000D_
CACNA1I	CC2D1B	_x000D_
SERHL	ORC1	_x000D_
PARVG	ZCCHC11	_x000D_
MOV10L1	COA7	_x000D_
SLC7A4	ECHDC2	_x000D_
PLA2G3	SLC1A7	_x000D_
ATP5L2	C1orf123	_x000D_
TTLL1	MAGOH	_x000D_
KIAA1644	LRP8	_x000D_
TUBGCP6	GLIS1	_x000D_
SGSM3	NDC1	_x000D_
LOC389834	YIPF1	_x000D_
PRAMEF11	HSPB11	_x000D_
HNRNPCL4	LDLRAD1	_x000D_
	TMEM59	_x000D_
	SSBP3	_x000D_
	PARS2	_x000D_
	TTC22	_x000D_
	DHCR24	_x000D_
	USP24	_x000D_
	PPAP2B	_x000D_
	C8B	_x000D_
	MYSM1	_x000D_
	JUN	_x000D_
	CYP2J2	_x000D_
	C1orf87	_x000D_
	TM2D1	_x000D_
	KANK4	_x000D_
	DOCK7	_x000D_
	ITGB3BP	_x000D_
	JAK1	_x000D_
	SLC35D1	_x000D_
	SERBP1	_x000D_
	WLS	_x000D_
	DEPDC1	_x000D_
	LRRC40	_x000D_
	ANKRD13C	_x000D_
	ZRANB2	_x000D_
	CRYZ	_x000D_
	SLC44A5	_x000D_
	PIGK	_x000D_
	ZZZ3	_x000D_
	USP33	_x000D_
	FUBP1	_x000D_
	GNG5	_x000D_
	CTBS	_x000D_
	SSX2IP	_x000D_
	SYDE2	_x000D_
	C1orf52	_x000D_
	BCL10	_x000D_
	DDAH1	_x000D_
	ZNHIT6	_x000D_
	SEP15	_x000D_
	GTF2B	_x000D_
	CCBL2	_x000D_
	BARHL2	_x000D_
	ZNF644	_x000D_
	TGFBR3	_x000D_
	SETSIP	_x000D_
	GFI1	_x000D_
	EVI5	_x000D_
	FAM69A	_x000D_
	TMED5	_x000D_
	BCAR3	_x000D_
	DNTTIP2	_x000D_
	GCLM	_x000D_
	ABCA4	_x000D_
	F3	_x000D_
	CNN3	_x000D_
	ALG14	_x000D_
	RPL7	_x000D_
	DPYD	_x000D_
	FRRS1	_x000D_
	SASS6	_x000D_
	DBT	_x000D_
	EXTL2	_x000D_
	DPH5	_x000D_
	NBPF4	_x000D_
	WDR47	_x000D_
	TAF13	_x000D_
	PSRC1	_x000D_
	MYBPHL	_x000D_
	SORT1	_x000D_
	PSMA5	_x000D_
	AMIGO1	_x000D_
	GNAT2	_x000D_
	GSTM3	_x000D_
	EPS8L3	_x000D_
	ALX3	_x000D_
	LAMTOR5	_x000D_
	KCNA10	_x000D_
	KCNA2	_x000D_
	LRIF1	_x000D_
	DRAM2	_x000D_
	WDR77	_x000D_
	FAM212B	_x000D_
	ST7L	_x000D_
	SLC16A1	_x000D_
	PHTF1	_x000D_
	RSBN1	_x000D_
	SYT6	_x000D_
	TRIM33	_x000D_
	NRAS	_x000D_
	CSDE1	_x000D_
	SIKE1	_x000D_
	TSPAN2	_x000D_
	NGF	_x000D_
	GDAP2	_x000D_
	TBX15	_x000D_
	ZNF697	_x000D_
	HMGCS2	_x000D_
	NBPF7	_x000D_
	NOTCH2	_x000D_
	FAM72B	_x000D_
	FAM72C	_x000D_
	PPIAL4E	_x000D_
	NBPF15	_x000D_
	SRGAP2B	_x000D_
	NBPF20	_x000D_
	PDZK1	_x000D_
	RNF115	_x000D_
	PIAS3	_x000D_
	ITGA10	_x000D_
	LIX1L	_x000D_
	ANKRD34A	_x000D_
	TXNIP	_x000D_
	LOC105371242	_x000D_
	PRKAB2	_x000D_
	FMO5	_x000D_
	ACP6	_x000D_
	GJA5	_x000D_
	NBPF11	_x000D_
	PPIAL4G	_x000D_
	NBPF9	_x000D_
	HIST2H2BF	_x000D_
	HIST2H3D	_x000D_
	HIST2H4A	_x000D_
	HIST2H2AB	_x000D_
	SV2A	_x000D_
	SF3B4	_x000D_
	MTMR11	_x000D_
	ANP32E	_x000D_
	APH1A	_x000D_
	ENSA	_x000D_
	GOLPH3L	_x000D_
	CTSK	_x000D_
	ARNT	_x000D_
	CERS2	_x000D_
	FAM63A	_x000D_
	SEMA6C	_x000D_
	LYSMD1	_x000D_
	PI4KB	_x000D_
	RFX5	_x000D_
	SELENBP1	_x000D_
	POGZ	_x000D_
	TDRKH	_x000D_
	CELF3	_x000D_
	MRPL9	_x000D_
	C2CD4D	_x000D_
	THEM5	_x000D_
	THEM4	_x000D_
	S100A10	_x000D_
	S100A11	_x000D_
	CRNN	_x000D_
	LCE3E	_x000D_
	LCE3D	_x000D_
	LCE3A	_x000D_
	LCE1C	_x000D_
	SPRR2D	_x000D_
	SPRR2B	_x000D_
	SPRR2E	_x000D_
	SPRR2G	_x000D_
	PGLYRP4	_x000D_
	S100A6	_x000D_
	S100A4	_x000D_
	S100A3	_x000D_
	S100A2	_x000D_
	S100A16	_x000D_
	S100A14	_x000D_
	S100A13	_x000D_
	ILF2	_x000D_
	GATAD2B	_x000D_
	DENND4B	_x000D_
	CRTC2	_x000D_
	SLC39A1	_x000D_
	JTB	_x000D_
	RAB13	_x000D_
	TPM3	_x000D_
	C1orf43	_x000D_
	UBE2Q1	_x000D_
	ADAR	_x000D_
	PMVK	_x000D_
	PBXIP1	_x000D_
	DPM3	_x000D_
	THBS3	_x000D_
	FAM189B	_x000D_
	SCAMP3	_x000D_
	CLK2	_x000D_
	PKLR	_x000D_
	RUSC1-AS1	_x000D_
	ASH1L	_x000D_
	GON4L	_x000D_
	RIT1	_x000D_
	KIAA0907	_x000D_
	SSR2	_x000D_
	UBQLN4	_x000D_
	MEX3A	_x000D_
	PAQR6	_x000D_
	SMG5	_x000D_
	CCT3	_x000D_
	MEF2D	_x000D_
	IQGAP3	_x000D_
	GPATCH4	_x000D_
	NES	_x000D_
	ISG20L2	_x000D_
	MRPL24	_x000D_
	HDGF	_x000D_
	SH2D2A	_x000D_
	INSRR	_x000D_
	ARHGEF11	_x000D_
	ETV3L	_x000D_
	ETV3	_x000D_
	FCRL1	_x000D_
	CD1B	_x000D_
	OR10K2	_x000D_
	OR6N1	_x000D_
	OR10J3	_x000D_
	TAGLN2	_x000D_
	IGSF9	_x000D_
	PIGM	_x000D_
	KCNJ10	_x000D_
	IGSF8	_x000D_
	COPA	_x000D_
	CD84	_x000D_
	PVRL4	_x000D_
	PFDN2	_x000D_
	DEDD	_x000D_
	B4GALT3	_x000D_
	APOA2	_x000D_
	NR1I3	_x000D_
	MPZ	_x000D_
	CFAP126	_x000D_
	OLFML2B	_x000D_
	C1orf111	_x000D_
	LMX1A	_x000D_
	ALDH9A1	_x000D_
	TMCO1	_x000D_
	FAM78B	_x000D_
	RP11-9L18.3	_x000D_
	TADA1	_x000D_
	GPA33	_x000D_
	MPC2	_x000D_
	GCSH	_x000D_
	XCL2	_x000D_
	NME7	_x000D_
	SLC19A2	_x000D_
	F5	_x000D_
	SCYL3	_x000D_
	KIFAP3	_x000D_
	CENPL	_x000D_
	SERPINC1	_x000D_
	RC3H1	_x000D_
	MRPS14	_x000D_
	RFWD2	_x000D_
	ABL2	_x000D_
	TOR1AIP2	_x000D_
	STX6	_x000D_
	ZNF648	_x000D_
	GLUL	_x000D_
	RGS16	_x000D_
	NCF2	_x000D_
	ARPC5	_x000D_
	COLGALT2	_x000D_
	EDEM3	_x000D_
	TRMT1L	_x000D_
	IVNS1ABP	_x000D_
	TPR	_x000D_
	UCHL5	_x000D_
	GLRX2	_x000D_
	ASPM	_x000D_
	ZBTB41	_x000D_
	ATP6V1G3	_x000D_
	ZNF281	_x000D_
	KIF14	_x000D_
	DDX59	_x000D_
	ASCL5	_x000D_
	TMEM9	_x000D_
	TNNI1	_x000D_
	PHLDA3	_x000D_
	CSRP1	_x000D_
	LMOD1	_x000D_
	ARL8A	_x000D_
	PTPN7	_x000D_
	UBE2T	_x000D_
	SYT2	_x000D_
	KDM5B	_x000D_
	RABIF	_x000D_
	KLHL12	_x000D_
	ADIPOR1	_x000D_
	CYB5R1	_x000D_
	MYOG	_x000D_
	MYBPH	_x000D_
	LINC00303	_x000D_
	ETNK2	_x000D_
	KISS1	_x000D_
	GOLT1A	_x000D_
	PLEKHA6	_x000D_
	PPP1R15B	_x000D_
	PIK3C2B	_x000D_
	LRRN2	_x000D_
	RBBP5	_x000D_
	DSTYK	_x000D_
	KLHDC8A	_x000D_
	ELK4	_x000D_
	SLC45A3	_x000D_
	NUCKS1	_x000D_
	RAB29	_x000D_
	SLC41A1	_x000D_
	PM20D1	_x000D_
	SLC26A9	_x000D_
	RAB7B	_x000D_
	AVPR1B	_x000D_
	FAM72A	_x000D_
	EIF2D	_x000D_
	PIGR	_x000D_
	FCAMR	_x000D_
	C1orf116	_x000D_
	YOD1	_x000D_
	PLXNA2	_x000D_
	C1orf74	_x000D_
	IRF6	_x000D_
	RD3	_x000D_
	SLC30A1	_x000D_
	NEK2	_x000D_
	LPGAT1	_x000D_
	INTS7	_x000D_
	TMEM206	_x000D_
	BATF3	_x000D_
	NSL1	_x000D_
	ANGEL2	_x000D_
	PTPN14	_x000D_
	GPATCH2	_x000D_
	SLC30A10	_x000D_
	EPRS	_x000D_
	BPNT1	_x000D_
	RAB3GAP2	_x000D_
	TLR5	_x000D_
	CAPN8	_x000D_
	TP53BP2	_x000D_
	NVL	_x000D_
	WDR26	_x000D_
	LBR	_x000D_
	ENAH	_x000D_
	TMEM63A	_x000D_
	LEFTY2	_x000D_
	SDE2	_x000D_
	ACBD3	_x000D_
	PARP1	_x000D_
	ITPKB	_x000D_
	CDC42BPA	_x000D_
	JMJD4	_x000D_
	C1orf35	_x000D_
	MRPL55	_x000D_
	TRIM11	_x000D_
	TRIM17	_x000D_
	HIST3H2A	_x000D_
	BTNL10	_x000D_
	CCSAP	_x000D_
	ACTA1	_x000D_
	ABCB10	_x000D_
	TAF5L	_x000D_
	PGBD5	_x000D_
	C1orf198	_x000D_
	TTC13	_x000D_
	LOC149373	_x000D_
	C1orf131	_x000D_
	EXOC8	_x000D_
	EGLN1	_x000D_
	SIPA1L2	_x000D_
	TARBP1	_x000D_
	IRF2BP2	_x000D_
	TOMM20	_x000D_
	B3GALNT2	_x000D_
	GNG4	_x000D_
	NID1	_x000D_
	ERO1B	_x000D_
	LGALS8-AS1	_x000D_
	HEATR1	_x000D_
	MT1HL1	_x000D_
	GREM2	_x000D_
	FH	_x000D_
	OPN3	_x000D_
	CHML	_x000D_
	CEP170	_x000D_
	ADSS	_x000D_
	SMYD3	_x000D_
	TFB2M	_x000D_
	AHCTF1	_x000D_
	ZNF670	_x000D_
	C1orf229	_x000D_
	ZNF124	_x000D_
	ZNF496	_x000D_
	OR6F1	_x000D_
	OR2M7	_x000D_
	OR2T34	_x000D_
	OR2T11	_x000D_
	OR2T35	_x000D_
	OR2T27	_x000D_
	SH3BP5L	_x000D_
	ZNF692	_x000D_
	ATAD3B	_x000D_
	ATAD3A	_x000D_
	PLCH2	_x000D_
	TNFRSF14	_x000D_
	CLCN6	_x000D_
	PRAMEF25	_x000D_
	PRAMEF33P	_x000D_
	PRAMEF15	_x000D_
	FHAD1	_x000D_
	CELA2A	_x000D_
	CLCNKA	_x000D_
	SZRD1	_x000D_
	MINOS1	_x000D_
	NBL1	_x000D_
	MINOS1-NBL1	_x000D_
	MDS2	_x000D_
	SRRM1	_x000D_
	MTFR1L	_x000D_
	ZBTB8B	_x000D_
	ZBTB8A	_x000D_
	SH3D21	_x000D_
	PPCS	_x000D_
	C1orf50	_x000D_
	CYP4B1	_x000D_
	FPGT	_x000D_
	FPGT-TNNI3K	_x000D_
	ACADM	_x000D_
	DNAJB4	_x000D_
	GIPC2	_x000D_
	HS2ST1	_x000D_
	LRRC8C	_x000D_
	LRRC8D	_x000D_
	NBPF6	_x000D_
	GNAI3	_x000D_
	AMPD2	_x000D_
	GSTM4	_x000D_
	GSTM2	_x000D_
	GSTM1	_x000D_
	GSTM5	_x000D_
	OLFML3	_x000D_
	ATP1A1	_x000D_
	FAM231D	_x000D_
	POLR3GL	_x000D_
	CHD1L	_x000D_
	NBPF19	_x000D_
	PLEKHO1	_x000D_
	LCE5A	_x000D_
	LCE1B	_x000D_
	INTS3	_x000D_
	SLC27A3	_x000D_
	ADAM15	_x000D_
	DCST1	_x000D_
	EFNA4	_x000D_
	MTX1	_x000D_
	ACKR1	_x000D_
	FCGR2A	_x000D_
	FCGR2C	_x000D_
	FCGR2B	_x000D_
	NOS1AP	_x000D_
	C1orf226	_x000D_
	UCK2	_x000D_
	TEX35	_x000D_
	C1orf220	_x000D_
	IER5	_x000D_
	NAV1	_x000D_
	MDM4	_x000D_
	LYPLAL1	_x000D_
	CNIH3	_x000D_
	SNAP47	_x000D_
	RHOU	_x000D_
	TSNAX	_x000D_
	DISC1	_x000D_
	TSNAX-DISC1	_x000D_
	CHRM3	_x000D_
	CDK11B	_x000D_
	SLC35E2B	_x000D_
	CDK11A	_x000D_
	SLC35E2	_x000D_
	FAAP20	_x000D_
	TTC34	_x000D_
	TNFRSF25	_x000D_
	PLEKHG5	_x000D_
	ERRFI1	_x000D_
	HNRNPCL1	_x000D_
	PRAMEF6	_x000D_
	PRAMEF27	_x000D_
	TAS1R2	_x000D_
	ALDH4A1	_x000D_
	IFFO2	_x000D_
	DDOST	_x000D_
	HNRNPR	_x000D_
	SMIM12	_x000D_
	SFPQ	_x000D_
	RRAGC	_x000D_
	MYCBP	_x000D_
	EBNA1BP2	_x000D_
	MKNK1	_x000D_
	MOB3C	_x000D_
	TAL1	_x000D_
	STIL	_x000D_
	CDCP2	_x000D_
	CYB5RL	_x000D_
	PLPP3	_x000D_
	OMA1	_x000D_
	ARHGAP29	_x000D_
	CLCC1	_x000D_
	RHOC	_x000D_
	PPM1J	_x000D_
	BCAS2	_x000D_
	WARS2	_x000D_
	SEC22B	_x000D_
	PEX11B	_x000D_
	RBM8A	_x000D_
	NBPF10	_x000D_
	NOTCH2NL	_x000D_
	NBPF14	_x000D_
	HIST2H2AA4	_x000D_
	HIST2H2BE	_x000D_
	MCL1	_x000D_
	ADAMTSL4-AS1	_x000D_
	CDC42SE1	_x000D_
	VPS72	_x000D_
	LINGO4	_x000D_
	RORC	_x000D_
	PYGO2	_x000D_
	SHC1	_x000D_
	KRTCAP2	_x000D_
	MUC1	_x000D_
	GBA	_x000D_
	YY1AP1	_x000D_
	ARHGEF2	_x000D_
	GLMP	_x000D_
	C1orf204	_x000D_
	VSIG8	_x000D_
	DCAF8	_x000D_
	PEX19	_x000D_
	F11R	_x000D_
	CREG1	_x000D_
	PIGC	_x000D_
	TNR	_x000D_
	SEC16B	_x000D_
	ACBD6	_x000D_
	TNNT2	_x000D_
	LAD1	_x000D_
	CHIT1	_x000D_
	BLACAT1	_x000D_
	AIDA	_x000D_
	LEFTY1	_x000D_
	PYCR2	_x000D_
	AGT	_x000D_
	RBM34	_x000D_
	ARID4B	_x000D_
	HNRNPU	_x000D_
	ACP1	_x000D_
	SNTG2	_x000D_
	TPO	_x000D_
	TRAPPC12	_x000D_
	RPS7	_x000D_
	COLEC11	_x000D_
	RNF144A	_x000D_
	ID2	_x000D_
	ASAP2	_x000D_
	CPSF3	_x000D_
	IAH1	_x000D_
	GRHL1	_x000D_
	KLF11	_x000D_
	RRM2	_x000D_
	C2orf48	_x000D_
	HPCAL1	_x000D_
	KCNF1	_x000D_
	C2orf50	_x000D_
	PQLC3	_x000D_
	GREB1	_x000D_
	LPIN1	_x000D_
	FAM84A	_x000D_
	DDX1	_x000D_
	VSNL1	_x000D_
	GEN1	_x000D_
	MSGN1	_x000D_
	RHOB	_x000D_
	GDF7	_x000D_
	UBXN2A	_x000D_
	NCOA1	_x000D_
	CENPO	_x000D_
	RAB10	_x000D_
	GAREM2	_x000D_
	HADHB	_x000D_
	EPT1	_x000D_
	KCNK3	_x000D_
	TMEM214	_x000D_
	AGBL5	_x000D_
	EMILIN1	_x000D_
	KHK	_x000D_
	TCF23	_x000D_
	ATRAID	_x000D_
	CAD	_x000D_
	SNX17	_x000D_
	NRBP1	_x000D_
	GCKR	_x000D_
	SLC4A1AP	_x000D_
	FOSL2	_x000D_
	PLB1	_x000D_
	WDR43	_x000D_
	YPEL5	_x000D_
	LCLAT1	_x000D_
	SPAST	_x000D_
	SLC30A6	_x000D_
	YIPF4	_x000D_
	BIRC6	_x000D_
	TTC27	_x000D_
	LTBP1	_x000D_
	CRIM1	_x000D_
	GPATCH11	_x000D_
	NDUFAF7	_x000D_
	QPCT	_x000D_
	GALM	_x000D_
	GEMIN6	_x000D_
	PKDCC	_x000D_
	EML4	_x000D_
	MTA3	_x000D_
	LINC01126	_x000D_
	ABCG8	_x000D_
	PPM1B	_x000D_
	CAMKMT	_x000D_
	SIX3	_x000D_
	PRKCE	_x000D_
	EPAS1	_x000D_
	RHOQ	_x000D_
	CRIPT	_x000D_
	SOCS5	_x000D_
	TTC7A	_x000D_
	EPCAM	_x000D_
	FOXN2	_x000D_
	PPP1R21	_x000D_
	CHAC2	_x000D_
	ERLEC1	_x000D_
	SPTBN1	_x000D_
	EML6	_x000D_
	RPS27A	_x000D_
	VRK2	_x000D_
	PAPOLG	_x000D_
	PEX13	_x000D_
	AHSA2	_x000D_
	COMMD1	_x000D_
	B3GNT2	_x000D_
	EHBP1	_x000D_
	OTX1	_x000D_
	MDH1	_x000D_
	UGP2	_x000D_
	LGALSL	_x000D_
	AFTPH	_x000D_
	SLC1A4	_x000D_
	CEP68	_x000D_
	ACTR2	_x000D_
	MEIS1	_x000D_
	ETAA1	_x000D_
	PNO1	_x000D_
	ANTXR1	_x000D_
	GMCL1	_x000D_
	PCBP1	_x000D_
	PCYOX1	_x000D_
	VAX2	_x000D_
	ATP6V1B1	_x000D_
	MPHOSPH10	_x000D_
	ZNF638	_x000D_
	DYSF	_x000D_
	SPR	_x000D_
	EMX1	_x000D_
	NOTO	_x000D_
	SMYD5	_x000D_
	CCT7	_x000D_
	ALMS1	_x000D_
	C2orf78	_x000D_
	STAMBP	_x000D_
	ACTG2	_x000D_
	DGUOK	_x000D_
	TET3	_x000D_
	MTHFD2	_x000D_
	WDR54	_x000D_
	TTC31	_x000D_
	TLX2	_x000D_
	HTRA2	_x000D_
	DOK1	_x000D_
	SEMA4F	_x000D_
	HK2	_x000D_
	POLE4	_x000D_
	MRPL19	_x000D_
	REG3G	_x000D_
	DNAH6	_x000D_
	TMSB10	_x000D_
	KCMF1	_x000D_
	TCF7L1	_x000D_
	TGOLN2	_x000D_
	SH2D6	_x000D_
	MAT2A	_x000D_
	VAMP8	_x000D_
	VAMP5	_x000D_
	RNF181	_x000D_
	USP39	_x000D_
	ATOH8	_x000D_
	PTCD3	_x000D_
	MRPL35	_x000D_
	KDM3A	_x000D_
	RMND5A	_x000D_
	THNSL2	_x000D_
	TEX37	_x000D_
	RPIA	_x000D_
	TEKT4	_x000D_
	MAL	_x000D_
	FAHD2A	_x000D_
	STARD7-AS1	_x000D_
	CIAO1	_x000D_
	ITPRIPL1	_x000D_
	NCAPH	_x000D_
	ARID5A	_x000D_
	FER1L5	_x000D_
	CNNM3	_x000D_
	ANKRD36	_x000D_
	COX5B	_x000D_
	INPP4A	_x000D_
	UNC50	_x000D_
	EIF5B	_x000D_
	PDCL3	_x000D_
	NPAS2	_x000D_
	RPL31	_x000D_
	CNOT11	_x000D_
	MAP4K4	_x000D_
	IL1R2	_x000D_
	IL1R1	_x000D_
	IL18RAP	_x000D_
	TMEM182	_x000D_
	MRPS9	_x000D_
	GPR45	_x000D_
	C2orf49	_x000D_
	NCK2	_x000D_
	RGPD4	_x000D_
	SULT1C2	_x000D_
	SULT1C4	_x000D_
	GCC2	_x000D_
	LIMS1	_x000D_
	RANBP2	_x000D_
	SH3RF3	_x000D_
	SOWAHC	_x000D_
	RGPD6	_x000D_
	BCL2L11	_x000D_
	MERTK	_x000D_
	TMEM87B	_x000D_
	FBLN7	_x000D_
	TTL	_x000D_
	POLR1B	_x000D_
	CHCHD5	_x000D_
	SLC20A1	_x000D_
	IL36G	_x000D_
	IL36RN	_x000D_
	IL1F10	_x000D_
	PSD4	_x000D_
	CBWD2	_x000D_
	FOXD4L1	_x000D_
	RABL2A	_x000D_
	ACTR3	_x000D_
	DDX18	_x000D_
	INSIG2	_x000D_
	MARCO	_x000D_
	STEAP3	_x000D_
	DBI	_x000D_
	TMEM37	_x000D_
	PTPN4	_x000D_
	EPB41L5	_x000D_
	RALB	_x000D_
	GLI2	_x000D_
	TSN	_x000D_
	GYPC	_x000D_
	PROC	_x000D_
	MYO7B	_x000D_
	GPR17	_x000D_
	SFT2D3	_x000D_
	UGGT1	_x000D_
	RAB6C	_x000D_
	MZT2B	_x000D_
	IMP4	_x000D_
	PTPN18	_x000D_
	CFC1B	_x000D_
	TISP43	_x000D_
	GPR148	_x000D_
	POTEE	_x000D_
	TUBA3D	_x000D_
	MGAT5	_x000D_
	ACMSD	_x000D_
	CCNT2	_x000D_
	RAB3GAP1	_x000D_
	R3HDM1	_x000D_
	UBXN4	_x000D_
	THSD7B	_x000D_
	HNMT	_x000D_
	SPOPL	_x000D_
	KYNU	_x000D_
	ACVR2A	_x000D_
	MBD5	_x000D_
	EPC2	_x000D_
	LYPD6B	_x000D_
	FMNL2	_x000D_
	ARL6IP6	_x000D_
	PKP4	_x000D_
	TANC1	_x000D_
	MARCH7	_x000D_
	TANK	_x000D_
	PSMD14	_x000D_
	GCA	_x000D_
	CERS6	_x000D_
	G6PC2	_x000D_
	PPIG	_x000D_
	SSB	_x000D_
	UBR3	_x000D_
	SP5	_x000D_
	GAD1	_x000D_
	GORASP2	_x000D_
	DCAF17	_x000D_
	DYNC1I2	_x000D_
	HAT1	_x000D_
	METAP1D	_x000D_
	DLX1	_x000D_
	ITGA6	_x000D_
	PDK1	_x000D_
	RAPGEF4	_x000D_
	ZAK	_x000D_
	CDCA7	_x000D_
	SP9	_x000D_
	SCRN3	_x000D_
	AC010894.3	_x000D_
	H3F3AP4	_x000D_
	HOXD12	_x000D_
	HOXD9	_x000D_
	HOXD1	_x000D_
	MTX2	_x000D_
	HNRNPA3	_x000D_
	AGPS	_x000D_
	RBM45	_x000D_
	PLEKHA3	_x000D_
	UBE2E3	_x000D_
	ITGA4	_x000D_
	SSFA2	_x000D_
	PPP1R1C	_x000D_
	ZC3H15	_x000D_
	ITGAV	_x000D_
	GULP1	_x000D_
	COL3A1	_x000D_
	WDR75	_x000D_
	ASNSD1	_x000D_
	PMS1	_x000D_
	INPP1	_x000D_
	MFSD6	_x000D_
	NAB1	_x000D_
	GLS	_x000D_
	MYO1B	_x000D_
	SLC39A10	_x000D_
	CCDC150	_x000D_
	SF3B1	_x000D_
	COQ10B	_x000D_
	MARS2	_x000D_
	SPATS2L	_x000D_
	AOX1	_x000D_
	NIF3L1	_x000D_
	NDUFB3	_x000D_
	CFLAR	_x000D_
	CASP10	_x000D_
	CASP8	_x000D_
	STRADB	_x000D_
	NOP58	_x000D_
	BMPR2	_x000D_
	FAM117B	_x000D_
	CARF	_x000D_
	CYP20A1	_x000D_
	ABI2	_x000D_
	NRP2	_x000D_
	EEF1B2	_x000D_
	FASTKD2	_x000D_
	CREB1	_x000D_
	CCNYL1	_x000D_
	PIKFYVE	_x000D_
	MAP2	_x000D_
	RPE	_x000D_
	CPS1	_x000D_
	SPAG16	_x000D_
	ATIC	_x000D_
	TMEM169	_x000D_
	XRCC5	_x000D_
	SMARCAL1	_x000D_
	IGFBP2	_x000D_
	CXCR2	_x000D_
	ARPC2	_x000D_
	GPBAR1	_x000D_
	PNKD	_x000D_
	SLC11A1	_x000D_
	CTDSP1	_x000D_
	VIL1	_x000D_
	RQCD1	_x000D_
	PLCD4	_x000D_
	BCS1L	_x000D_
	STK36	_x000D_
	TTLL4	_x000D_
	CYP27A1	_x000D_
	WNT6	_x000D_
	WNT10A	_x000D_
	CDK5R2	_x000D_
	FAM134A	_x000D_
	ZFAND2B	_x000D_
	ANKZF1	_x000D_
	TUBA4B	_x000D_
	DNAJB2	_x000D_
	DES	_x000D_
	GMPPA	_x000D_
	ASIC4	_x000D_
	TMEM198	_x000D_
	INHA	_x000D_
	STK11IP	_x000D_
	SLC4A3	_x000D_
	ACSL3	_x000D_
	MRPL44	_x000D_
	RHBDD1	_x000D_
	MFF	_x000D_
	AGFG1	_x000D_
	CCL20	_x000D_
	FBXO36	_x000D_
	SP140L	_x000D_
	CAB39	_x000D_
	ITM2C	_x000D_
	SPATA3	_x000D_
	C2orf72	_x000D_
	PSMD1	_x000D_
	ARMC9	_x000D_
	B3GNT7	_x000D_
	C2orf57	_x000D_
	PTMA	_x000D_
	COPS7B	_x000D_
	DIS3L2	_x000D_
	ALPP	_x000D_
	ALPPL2	_x000D_
	ALPI	_x000D_
	PRSS56	_x000D_
	CHRND	_x000D_
	CHRNG	_x000D_
	EIF4E2	_x000D_
	EFHD1	_x000D_
	NEU2	_x000D_
	INPP5D	_x000D_
	ATG16L1	_x000D_
	DGKD	_x000D_
	TRPM8	_x000D_
	SH3BP4	_x000D_
	AGAP1	_x000D_
	ACKR3	_x000D_
	COPS8	_x000D_
	MLPH	_x000D_
	PRLH	_x000D_
	RAMP1	_x000D_
	ESPNL	_x000D_
	FAM132B	_x000D_
	TRAF3IP1	_x000D_
	ASB1	_x000D_
	NDUFA10	_x000D_
	GPC1	_x000D_
	DUSP28	_x000D_
	RNPEPL1	_x000D_
	AQP12A	_x000D_
	AGXT	_x000D_
	SNED1	_x000D_
	PPP1R7	_x000D_
	ANO7	_x000D_
	SEPT2	_x000D_
	FARP2	_x000D_
	BOK	_x000D_
	ATG4B	_x000D_
	ING5	_x000D_
	D2HGDH	_x000D_
	GAL3ST2	_x000D_
	NEU4	_x000D_
	RTP5	_x000D_
	FAM110C	_x000D_
	SH3YL1	_x000D_
	FAM150B	_x000D_
	TMEM18	_x000D_
	PXDN	_x000D_
	TSSC1	_x000D_
	ADI1	_x000D_
	MBOAT2	_x000D_
	ADAM17	_x000D_
	YWHAQ	_x000D_
	CYS1	_x000D_
	ODC1	_x000D_
	NOL10	_x000D_
	PDIA6	_x000D_
	FLJ33534	_x000D_
	ROCK2	_x000D_
	NBAS	_x000D_
	TTC32	_x000D_
	WDR35	_x000D_
	MATN3	_x000D_
	LAPTM4A	_x000D_
	SDC1	_x000D_
	PUM2	_x000D_
	LDAH	_x000D_
	APOB	_x000D_
	ATAD2B	_x000D_
	C2orf44	_x000D_
	SF3B6	_x000D_
	TP53I3	_x000D_
	ITSN2	_x000D_
	PTRHD1	_x000D_
	POMC	_x000D_
	KIF3C	_x000D_
	HADHA	_x000D_
	ADGRF3	_x000D_
	OTOF	_x000D_
	OST4	_x000D_
	CGREF1	_x000D_
	PREB	_x000D_
	PRR30	_x000D_
	SLC5A6	_x000D_
	SLC30A3	_x000D_
	UCN	_x000D_
	MPV17	_x000D_
	GTF3C2	_x000D_
	EIF2B4	_x000D_
	ZNF513	_x000D_
	PPM1G	_x000D_
	IFT172	_x000D_
	FNDC4	_x000D_
	SUPT7L	_x000D_
	RBKS	_x000D_
	TRMT61B	_x000D_
	C2orf71	_x000D_
	ALK	_x000D_
	GALNT14	_x000D_
	FAM98A	_x000D_
	FEZ2	_x000D_
	STRN	_x000D_
	HEATR5B	_x000D_
	EIF2AK2	_x000D_
	CEBPZ	_x000D_
	PRKD3	_x000D_
	ATL2	_x000D_
	HNRNPLL	_x000D_
	SRSF7	_x000D_
	DHX57	_x000D_
	SOS1	_x000D_
	CDKL4	_x000D_
	MAP4K3	_x000D_
	THUMPD2	_x000D_
	KCNG3	_x000D_
	OXER1	_x000D_
	HAAO	_x000D_
	ZFP36L2	_x000D_
	THADA	_x000D_
	ABCG5	_x000D_
	LRPPRC	_x000D_
	PREPL	_x000D_
	SIX2	_x000D_
	SRBD1	_x000D_
	PIGF	_x000D_
	MCFD2	_x000D_
	FBXO11	_x000D_
	NRXN1	_x000D_
	PSME4	_x000D_
	TSPYL6	_x000D_
	MTIF2	_x000D_
	CCDC88A	_x000D_
	PPP4R3B	_x000D_
	PNPT1	_x000D_
	FANCL	_x000D_
	BCL11A	_x000D_
[truncated: 12,147 more rows]

## Sheet: 3_V5_vs_ctrl
HEPG2_CTRL	HEPG2_V5:HEPG2_CTRL	HEPG2_V5_x000D_
CALML6	NULL	EPHA8_x000D_
ACTRT2	NA	ZSCAN20_x000D_
ANGPTL7	OR4F5	AMY1C_x000D_
CLCNKB	SAMD11	PRR9_x000D_
PADI6	KLHL17	S100A7A_x000D_
ACTL8	PLEKHN1	LOC101928034_x000D_
FAM43B	ISG15	CACNA1E_x000D_
EPHB2	AGRN	GPR137B_x000D_
CNKSR1	LINC01342	C1orf127_x000D_
OPRD1	TTLL10	LPAR3_x000D_
LCK	B3GALT6	SPRR2F_x000D_
BMP8A	SCNN1D	MMP23B_x000D_
DNASE2B	PUSL1	C1orf61_x000D_
VCAM1	CPTP	SELE_x000D_
KIAA1324	TMEM88B	FZD7_x000D_
PIFO	VWA1	ZDBF2_x000D_
CD101	MIB2	REG3A_x000D_
HAO2	PRKCZ	TFCP2L1_x000D_
FCGR1B	SKI	KCNH7_x000D_
PDE4DIP	RER1	OSGEPL1_x000D_
FCGR1A	FAM213B	CLK1_x000D_
LCE2C	PRDM16	IHH_x000D_
LCE6A	ARHGEF16	HOXD4_x000D_
TDRD10	TPRG1L	CDC42EP3_x000D_
CD1C	SMIM1	ZNF619_x000D_
APCS	DFFB	CCDC66_x000D_
VANGL2	KCNAB2	PXYLP1_x000D_
FCER1G	RNF207	PRRT3_x000D_
PRRX1	LINC00337	PLCL2_x000D_
FASLG	HES3	ZIC4_x000D_
BRINP2	ESPN	ACTRT3_x000D_
CFHR4	TAS1R1	LRRC14B_x000D_
CRB1	PHF13	ATG10_x000D_
IGFN1	THAP3	PCDHB13_x000D_
OPTC	CAMTA1	NEURL1B_x000D_
TMCC2	VAMP3	GRXCR2_x000D_
VASH2	PER3	TNF_x000D_
TGFB2	PARK7	RSPH4A_x000D_
TRIM67	SLC45A1	NEDD9_x000D_
C1orf101	ENO1	TREML2_x000D_
KIF26B	H6PD	RTN4IP1_x000D_
OR2G2	SPSB1	DLL1_x000D_
OR2M5	SLC25A33	HLA-DOB_x000D_
FAM131C	TMEM201	IPCEF1_x000D_
MFAP2	PIK3CD	LOC100130705_x000D_
KIF17	NMNAT1	TAS2R3_x000D_
FABP3	UBE4B	PDE1C_x000D_
SYNC	KIF1B	CALCR_x000D_
OSCP1	PGD	ARHGEF35_x000D_
RHBDL2	APITD1-CORT	DMRT1_x000D_
NT5C1A	PEX14	TPD52L3_x000D_
TCTEX1D4	TARDBP	ADAMTSL1_x000D_
IPP	UBIAD1	OR1L4_x000D_
TTC39A	PTCHD2	PRRX2_x000D_
PTGER3	FBXO44	MPDZ_x000D_
AP4B1	FBXO6	PRUNE2_x000D_
TSPAN2	DRAXIN	FBP1_x000D_
CD58	AGTRAP	CCDC187_x000D_
TBX15	C1orf167	LCN8_x000D_
LCE3E	PLOD1	CLIC3_x000D_
FCRL4	MFN2	FAAH2_x000D_
OR6Y1	MIIP	CXorf57_x000D_
CFAP126	TNFRSF8	CT45A1_x000D_
OLFML2B	TNFRSF1B	MAGEC1_x000D_
FAM78B	VPS13D	TRPC5_x000D_
DPT	PRAMEF12	NPY4R_x000D_
VAMP4	PRAMEF7	FANK1_x000D_
TNFSF4	PRAMEF9	ASB13_x000D_
KIF21B	PRAMEF5	OR13A1_x000D_
SLC26A9	PRDM2	MGEA5_x000D_
ESRRG	KAZN	OR52B6_x000D_
LOC149373	TMEM51	OR9Q2_x000D_
EXOC8	EFHD2	MS4A10_x000D_
ZNF669	CTRC	TRPM5_x000D_
KCNC4	DNAJC16	TRIM21_x000D_
POLR3GL	RSC1A1	TRIM3_x000D_
FCGR2B	PLEKHM2	YPEL4_x000D_
TAS1R2	SLC25A34	HRASLS5_x000D_
GBP2	TMEM82	KCNE3_x000D_
RORC	FBLIM1	FAM181B_x000D_
SPRR2A	SPEN	AMICA1_x000D_
MUC1	C1orf64	CLEC2D_x000D_
C1orf204	NECAP2	PRH2_x000D_
EFR3B	FAM231B	PDE3A_x000D_
PLEK	FAM231C	MSRB3_x000D_
C2orf78	CROCC	APAF1_x000D_
CNGA3	PADI3	DTX1_x000D_
SLC9A4	ARHGEF10L	ITGA5_x000D_
IL37	IGSF21	SLC6A15_x000D_
MYO7B	PAX7	CD163L1_x000D_
GALNT5	MRTO4	PIBF1_x000D_
HOXD8	PQLC2	IRG1_x000D_
LOC101928327	OTUD3	LCP1_x000D_
RUFY4	PLA2G5	SSTR1_x000D_
STK16	PLA2G2F	ADCK1_x000D_
SGPP2	VWA5B1	BEGAIN_x000D_
ALPI	PINK1	ASPG_x000D_
TRPM8	NBPF3	RIPK3_x000D_
DUSP28	LDLRAD2	TTBK2_x000D_
FAM150B	HSPG2	CIB2_x000D_
CMPK2	CELA3B	WDR61_x000D_
ADCY3	CELA3A	PLEKHO2_x000D_
CAPN14	CDC42	KDM8_x000D_
CDKL4	ZBTB40	APOBR_x000D_
TMEM17	C1QA	PTX4_x000D_
CLEC4F	C1QC	ABCA3_x000D_
NAT8	C1QB	TBKBP1_x000D_
M1AP	KDM1A	TEX19_x000D_
FOXI3	ZNF436-AS1	C17orf98_x000D_
GPAT2	RPL11	ARHGAP27_x000D_
TMEM163	TCEB3	PRAC1_x000D_
NR4A2	PITHD1	P2RX5-TAX1BP3_x000D_
CHRNA1	LYPLA2	KATNAL2_x000D_
FTCDNL1	PNRC2	MAPK4_x000D_
CRYGD	GRHL3	LRRC8E_x000D_
SPHKAP	NIPAL3	ZNF233_x000D_
DNER	RCAN3	MYH14_x000D_
DNAJB3	NCMAP	ZNF549_x000D_
LBH	CLIC4	PRAM1_x000D_
ARHGEF33	TMEM50A	EID2B_x000D_
ATP6V1E2	TMEM57	RSPH6A_x000D_
WDPCP	LDLRAP1	ZNF284_x000D_
FBLN2	PDIK1L	PPP1R37_x000D_
FGD5	ZNF593	PDE4C_x000D_
ARPP21	CEP85	DZANK1_x000D_
TTC21A	SH3BGRL3	VPREB1_x000D_
CCRL2	CD52	KLHDC7B_x000D_
TMIE	LIN28A	RFPL3S_x000D_
FAM212A	DHDDS	APOBEC3D_x000D_
GRM2	HMGN2	_x000D_
IQCF2	RPS6KA1	_x000D_
SPATA12	ARID1A	_x000D_
KBTBD8	PIGV	_x000D_
LNP1	ZDHHC18	_x000D_
TAGLN3	SFN	_x000D_
TMPRSS7	NUDC	_x000D_
SIDT1	TRNP1	_x000D_
ALDH1L1-AS1	WDTC1	_x000D_
CHCHD6	TMEM222	_x000D_
KBTBD12	SYTL1	_x000D_
CLDN18	GPR3	_x000D_
RASA2	FAM76A	_x000D_
TMEM212	STX12	_x000D_
HRG	PPP1R8	_x000D_
WNT7A	THEMIS2	_x000D_
GRIP2	SMPDL3B	_x000D_
XIRP1	XKR8	_x000D_
CYP8B1	ATPIF1	_x000D_
MON1A	SESN2	_x000D_
PROK2	MED18	_x000D_
DPPA4	PHACTR4	_x000D_
SPICE1	RCC1	_x000D_
ILDR1	TRNAU1AP	_x000D_
SLC12A8	RAB42	_x000D_
UROC1	GMEB1	_x000D_
MGLL	YTHDF2	_x000D_
PRR23B	EPB41	_x000D_
TM4SF18	PTPRU	_x000D_
MB21D2	ZCCHC17	_x000D_
TMEM44	SERINC2	_x000D_
APOD	LINC01225	_x000D_
IQCF4	TINAGL1	_x000D_
UPK1B	HCRTR1	_x000D_
EPHB1	KHDRBS1	_x000D_
IL5RA	TMEM39B	_x000D_
MKRN2OS	KPNA6	_x000D_
CELSR3	TXLNA	_x000D_
TLR9	CCDC28B	_x000D_
DGKG	IQCC	_x000D_
TM4SF19-TCTEX1D2	DCDC2B	_x000D_
MSX1	EIF3I	_x000D_
LIAS	FAM167B	_x000D_
KIAA1211	HDAC1	_x000D_
STATH	RBBP4	_x000D_
PRDM8	KIAA1522	_x000D_
DSPP	S100PBP	_x000D_
RP11-10L7.1	HPCA	_x000D_
INTU	RNF19B	_x000D_
KIAA0922	ZNF362	_x000D_
TENM3	GJB5	_x000D_
C4orf47	GJA4	_x000D_
PSAPL1	ZMYM1	_x000D_
ABLIM2	ZMYM4	_x000D_
FGFBP1	NCDN	_x000D_
SEL1L3	AGO4	_x000D_
EPHA5	AGO1	_x000D_
NAP1L5	AGO3	_x000D_
TSPAN5	ADPRHL2	_x000D_
ZGRF1	MAP7D1	_x000D_
ARSJ	THRAP3	_x000D_
PCDH18	ZC3H12A	_x000D_
FRG2	DNALI1	_x000D_
BST1	CDCA8	_x000D_
MGARP	MANEAL	_x000D_
NIM1K	C1orf122	_x000D_
FCHO2	UTP11L	_x000D_
VCAN	AKIRIN1	_x000D_
SOWAHA	NDUFS5	_x000D_
AFAP1L1	MACF1	_x000D_
KIF4B	OXCT2P1	_x000D_
LOC101928093	PPIE	_x000D_
ZNF879	MFSD2A	_x000D_
FASTKD3	CAP1	_x000D_
SEMA5A	RLF	_x000D_
DNAH5	ZMPSTE24	_x000D_
C5orf34	SMAP2	_x000D_
FGF10	ZFP69B	_x000D_
ANKRD55	EXO5	_x000D_
EFNA5	ZNF684	_x000D_
GDF9	NFYC	_x000D_
TRPC7	CTPS1	_x000D_
MZB1	FOXO6	_x000D_
SPINK1	GUCA2B	_x000D_
NMUR2	RIMKLA	_x000D_
HAND1	PPIH	_x000D_
FNDC9	YBX1	_x000D_
ATP10B	ZNF691	_x000D_
DRD1	TMEM125	_x000D_
OR2V1	TIE1	_x000D_
PCDHB4	CDC20	_x000D_
C9	SZT2	_x000D_
APBB3	PTPRF	_x000D_
SH3TC2	KDM4A	_x000D_
LCP2	ST3GAL3	_x000D_
BTN1A1	ARTN	_x000D_
OR2J2	IPO13	_x000D_
TREML4	DPH2	_x000D_
TTBK1	ATP6V0B	_x000D_
SLC22A7	B4GALT2	_x000D_
OPN5	CCDC24	_x000D_
LOC441155	KLF17	_x000D_
OGFRL1	DMAP1	_x000D_
KCNQ5	RNF220	_x000D_
ANKRD6	C1orf228	_x000D_
PRDM13	KIF2C	_x000D_
GJA1	RPS8	_x000D_
HEY2	PLK3	_x000D_
ARG1	BTBD19	_x000D_
TAAR9	UROD	_x000D_
TAAR8	HPDL	_x000D_
STX11	TOE1	_x000D_
OPRM1	MMACHC	_x000D_
SYTL3	AKR1A1	_x000D_
FNDC1	NASP	_x000D_
PLG	TMEM69	_x000D_
FAM120B	MAST2	_x000D_
OFCC1	TSPAN1	_x000D_
ERVFRD-1	LURAP1	_x000D_
ADTRP	RAD54L	_x000D_
MAS1L	UQCRH	_x000D_
RNF39	NSUN4	_x000D_
LINC00243	FAAH	_x000D_
ZBTB12	DMBX1	_x000D_
HLA-DRB5	TEX38	_x000D_
HLA-DQB1	CMPK1	_x000D_
ZBTB22	FOXE3	_x000D_
LINC00336	SLC5A9	_x000D_
RHAG	CDKN2C	_x000D_
DEFB113	RNF11	_x000D_
HMGCLL1	OSBPL9	_x000D_
EPHA7	BTF3L4	_x000D_
BVES	ZFYVE9	_x000D_
POPDC3	PRPF38A	_x000D_
BEND3	GPX7	_x000D_
COL10A1	FAM159A	_x000D_
TMEM244	ZYG11B	_x000D_
TAAR5	SCP2	_x000D_
SLC2A12	PODN	_x000D_
ALDH8A1	CPT2	_x000D_
MYB-AS1	DMRTB1	_x000D_
PBOV1	DIO1	_x000D_
NMBR	LRRC42	_x000D_
NOX3	TCEANC2	_x000D_
AGPAT4	MRPL37	_x000D_
ADGRF2	ACOT11	_x000D_
LINC01590	MROH7	_x000D_
DSE	TMEM61	_x000D_
TIAM2	BSND	_x000D_
FAM65B	PCSK9	_x000D_
ZBED9	PRKAA2	_x000D_
ATP6V1G2	C8A	_x000D_
GSTA5	FGGY	_x000D_
GSTA3	HOOK1	_x000D_
PDE10A	NFIA	_x000D_
LINC00473	INADL	_x000D_
PSMG3-AS1	USP1	_x000D_
SDK1	ATG4C	_x000D_
FAM221A	PGM1	_x000D_
AUTS2	ROR1	_x000D_
WBSCR28	RAVER2	_x000D_
CFAP69	AK4	_x000D_
CNPY4	LEPR	_x000D_
ZAN	MIER1	_x000D_
SLC12A9	GADD45A	_x000D_
LEP	SRSF11	_x000D_
CCDC136	HHLA3	_x000D_
CPA1	CTH	_x000D_
TAS2R41	TYW3	_x000D_
CARD11	LHX8	_x000D_
SOSTDC1	RABGGTB	_x000D_
ELMO1	ST6GALNAC3	_x000D_
NACAD	ST6GALNAC5	_x000D_
CCL24	FAM73A	_x000D_
FAM180A	ADGRL2	_x000D_
EPHA1	PRKACB	_x000D_
ZNF786	RPF1	_x000D_
ZNF425	CYR61	_x000D_
GIMAP6	SH3GLB1	_x000D_
GHRHR	LMO4	_x000D_
GS1-259H13.2	PKN2	_x000D_
LSMEM1	LRRC8B	_x000D_
PRSS1	ZNF326	_x000D_
PRSS2	CDC7	_x000D_
ZPBP	BRDT	_x000D_
C7orf61	RPAP2	_x000D_
MGC27345	RPL5	_x000D_
KIAA1456	MTF2	_x000D_
FGF17	CCDC18	_x000D_
EPHX2	DR1	_x000D_
ADGRA2	FNBP1L	_x000D_
XKR4	ABCD3	_x000D_
TRIM55	SLC44A3	_x000D_
CSPP1	LOC729970	_x000D_
ZFHX4	RWDD3	_x000D_
STMN2	PTBP2	_x000D_
LRRCC1	SNX7	_x000D_
ERICH5	PALMD	_x000D_
ODF1	AGL	_x000D_
SCX	SLC35A3	_x000D_
CSMD1	MFSD14A	_x000D_
ZNF705G	TRMT13	_x000D_
USP17L3	RTCA	_x000D_
FAM167A	CDC14A	_x000D_
DEFB136	GPR88	_x000D_
CYP7A1	SLC30A7	_x000D_
TTPA	S1PR1	_x000D_
CYP7B1	PRMT6	_x000D_
PRDM14	FAM102B	_x000D_
EYA1	PRPF38B	_x000D_
PAG1	STXBP3	_x000D_
PSKH2	GPSM2	_x000D_
CDH17	TMEM167B	_x000D_
CCNE2	SARS	_x000D_
NIPAL2	CELSR2	_x000D_
TMEM74	SYPL2	_x000D_
TSNARE1	ATXN7L2	_x000D_
MLANA	CYB561D1	_x000D_
TMC1	GPR61	_x000D_
C9orf47	CSF1	_x000D_
ACTL7A	AHCYL1	_x000D_
MORN5	STRIP1	_x000D_
OR1N2	UBL4B	_x000D_
CFAP157	SLC6A17	_x000D_
TTC16	RBM15	_x000D_
CFAP77	PROK1	_x000D_
IFNA14	CEPT1	_x000D_
BAG1	ATP5F1	_x000D_
C9orf24	C1orf162	_x000D_
CCL21	RAP1A	_x000D_
FANCG	DDX20	_x000D_
FAM221B	LOC643355	_x000D_
OR2S2	CTTNBP2NL	_x000D_
IGFBPL1	CAPZA1	_x000D_
ANKRD20A1	MOV10	_x000D_
TMEM252	FAM19A3	_x000D_
APBA1	LRIG2	_x000D_
TRPM3	MAGI3	_x000D_
TRPM6	DCLRE1B	_x000D_
KIF27	HIPK1	_x000D_
ANGPTL2	VANGL1	_x000D_
TTF1	SLC22A15	_x000D_
TMEM8C	MAB21L3	_x000D_
LCN10	PTGFRN	_x000D_
ASMT	TTF2	_x000D_
ARSF	MAN1A2	_x000D_
MAGEB17	FAM46C	_x000D_
CYBB	WDR3	_x000D_
SPACA5	HSD3B2	_x000D_
SSX6	PHGDH	_x000D_
SPACA5B	NBPF26	_x000D_
GAGE4	PPIAL4A	_x000D_
AWAT1	SRGAP2C	_x000D_
ARMCX1	LOC388692	_x000D_
GRIA3	PPIAL4F	_x000D_
ARHGAP36	FAM72D	_x000D_
SPANXB1	GPR89A	_x000D_
HSFX1	POLR3C	_x000D_
FATE1	NUDT17	_x000D_
ZNF185	NUDT4P1	_x000D_
BGN	NBPF12	_x000D_
TMEM187	BCL9	_x000D_
MID1	GPR89B	_x000D_
ASB11	NUDT4	_x000D_
MAP3K15	PPIAL4C	_x000D_
CXorf23	HIST2H4B	_x000D_
SYN1	HIST2H2AA3	_x000D_
KCND1	HIST2H3A	_x000D_
ALAS2	HIST2H2AC	_x000D_
AWAT2	BOLA1	_x000D_
CITED1	VPS45	_x000D_
SLC25A53	CA14	_x000D_
TEX13B	MRPS21	_x000D_
GPR119	PRPF3	_x000D_
GPR101	RPRD2	_x000D_
PNMA5	TARS2	_x000D_
GAB3	ECM1	_x000D_
CLIC2	ADAMTSL4	_x000D_
TCEANC	SETDB1	_x000D_
PPP1R3F	ANXA9	_x000D_
GAGE1	PRUNE	_x000D_
PAGE5	BNIPL	_x000D_
USP26	C1orf56	_x000D_
TBL1Y	SCNM1	_x000D_
CDY2A	PIP5K1A	_x000D_
SRY	PSMD4	_x000D_
OTUD1	ZNF687	_x000D_
LYZL1	PSMB4	_x000D_
GJD4	TUFT1	_x000D_
TMEM72	SNX27	_x000D_
ALOX5	OAZ3	_x000D_
FRMPD2B	CRCT1	_x000D_
PALD1	LCE3B	_x000D_
CDH23	LCE2D	_x000D_
OIT3	LCE2B	_x000D_
OPN4	LCE2A	_x000D_
STAMBPL1	LCE4A	_x000D_
HECTD2	C1orf68	_x000D_
CYP2C9	KPRP	_x000D_
ACSM6	LCE1F	_x000D_
WNT8B	LCE1E	_x000D_
TLX1	LCE1D	_x000D_
INA	LCE1A	_x000D_
TECTB	SPRR4	_x000D_
VWA2	SPRR1A	_x000D_
KCNK18	LELP1	_x000D_
ARMS2	LOR	_x000D_
DMBT1	S100A1	_x000D_
IDI2	CHTOP	_x000D_
UCMA	SNAPIN	_x000D_
ITGA8	NPR1	_x000D_
LOC102724323	RPS27	_x000D_
GPRIN2	UBAP2L	_x000D_
ZNF488	HAX1	_x000D_
ATOH7	AQP10	_x000D_
TBATA	ATP8B2	_x000D_
KLLN	IL6R	_x000D_
CPEB3	CHRNB2	_x000D_
ANXA8L1	CKS1B	_x000D_
FFAR4	FLAD1	_x000D_
C11orf42	LENEP	_x000D_
SMPD1	ZBTB7B	_x000D_
OLFML1	EFNA1	_x000D_
MICALCL	SLC50A1	_x000D_
INSC	TRIM46	_x000D_
HTATIP2	FDPS	_x000D_
FIBIN	RUSC1	_x000D_
MAPK8IP1	ASH1L-AS1	_x000D_
CREB3L1	MSTO1	_x000D_
PTPRJ	DAP3	_x000D_
OR4A8	LAMTOR2	_x000D_
OR5D14	LMNA	_x000D_
OR6Q1	SEMA4A	_x000D_
OR5A1	SLC25A44	_x000D_
MS4A18	PMF1	_x000D_
BEST1	TMEM79	_x000D_
TIGD3	TSACC	_x000D_
CNIH2	RHBG	_x000D_
NPAS4	TTC24	_x000D_
DEFB108B	APOA1BP	_x000D_
THRSP	HAPLN2	_x000D_
TRIM49C	BCAN	_x000D_
NAALAD2	RRNAD1	_x000D_
ENDOD1	PRCC	_x000D_
C11orf87	NTRK1	_x000D_
NCAM1	PEAR1	_x000D_
ANKK1	LRRC71	_x000D_
HTR3B	KIRREL	_x000D_
ZBTB16	CD1D	_x000D_
CXCR5	CD1E	_x000D_
PDZD3	OR10R2	_x000D_
ART5	OR10J4	_x000D_
OR51H1	DUSP23	_x000D_
TRIM5	FCRL6	_x000D_
OR52E6	ATP1A2	_x000D_
TRIM66	ATP1A4	_x000D_
CSRP3	CASQ1	_x000D_
KCNA4	PEA15	_x000D_
ELF5	NCSTN	_x000D_
HARBI1	NHLH1	_x000D_
ZBTB3	SLAMF7	_x000D_
SLC22A25	LY9	_x000D_
CATSPER1	KLHDC9	_x000D_
P4HA3	NIT1	_x000D_
RAB30	UFC1	_x000D_
VSTM5	USP21	_x000D_
PDGFD	PPOX	_x000D_
SLN	NDUFS2	_x000D_
DSCAML1	TOMM40L	_x000D_
OR10S1	PCP4L1	_x000D_
OR8B12	SDHC	_x000D_
TP53AIP1	HSPA6	_x000D_
B3GAT1	FCRLA	_x000D_
TRIM6	FCRLB	_x000D_
CALCB	DUSP12	_x000D_
KRTAP5-9	ATF6	_x000D_
HBG2	UHMK1	_x000D_
RP11-732A19.2	UAP1	_x000D_
PRG2	DDR2	_x000D_
H1FNT	HSD17B7	_x000D_
PDE1B	NUF2	_x000D_
HSD17B6	PBX1	_x000D_
SLC26A10	MGST3	_x000D_
STAB2	POGK	_x000D_
P2RX2	DUSP27	_x000D_
MFAP5	POU2F1	_x000D_
GPR19	RCSD1	_x000D_
GSG1	MPZL1	_x000D_
LINC01559	DCAF6	_x000D_
ENDOU	TIPRL	_x000D_
POU6F1	SFT2D2	_x000D_
FIGNL2	XCL1	_x000D_
KRT72	ATP1B1	_x000D_
KRT78	BLZF1	_x000D_
SP7	C1orf112	_x000D_
EPYC	GORAB	_x000D_
IL31	FMO3	_x000D_
GALNT9	PRRC2C	_x000D_
KIF5A	METTL13	_x000D_
LINC00173	C1orf105	_x000D_
PRR4	SUCO	_x000D_
CYP27B1	PRDX6	_x000D_
NOS1	KLHL20	_x000D_
C1QTNF9B-AS1	DARS2	_x000D_
CYSLTR2	ZBTB37	_x000D_
ARL11	RABGAP1L	_x000D_
CCDC70	GPR52	_x000D_
HS6ST3	CACYBP	_x000D_
ITGBL1	RASAL2	_x000D_
GJB6	RALGPS2	_x000D_
AMER2	FAM20B	_x000D_
GPR12	TOR3A	_x000D_
MRPS31	SOAT1	_x000D_
ENOX1	AXDND1	_x000D_
SMIM2	FAM163A	_x000D_
ERICH6B	TOR1AIP1	_x000D_
POU4F1	CEP350	_x000D_
SLITRK1	QSOX1	_x000D_
FAM155A	LHX4	_x000D_
LIG4	XPR1	_x000D_
LINC00346	KIAA1614	_x000D_
LINC00552	MR1	_x000D_
NEK5	DHX9	_x000D_
OR4N2	LAMC1	_x000D_
OR11H7	LAMC2	_x000D_
TPPP2	SMG7	_x000D_
CMTM5	RGL1	_x000D_
LRRC16B	TSEN15	_x000D_
NYNRIN	RNF2	_x000D_
INSM2	PRG4	_x000D_
RHOJ	C1orf27	_x000D_
RDH12	TROVE2	_x000D_
CHGA	CDC73	_x000D_
CYP46A1	C1orf53	_x000D_
EXOC3L4	LHX9	_x000D_
RNASE13	NEK7	_x000D_
OR5AU1	PTPRC	_x000D_
OR10G3	NR5A2	_x000D_
SLC25A21	CAMSAP2	_x000D_
SOS2	GPR25	_x000D_
PLEK2	C1orf106	_x000D_
TGFB3	IPO9	_x000D_
KCNK10	SHISA4	_x000D_
FBLN5	TIMM17A	_x000D_
MIR5195	RNPEP	_x000D_
EDDM3A	ELF3	_x000D_
TTC6	GPR37L1	_x000D_
IFT43	PPP1R12B	_x000D_
CATSPERB	MGAT4EP	_x000D_
GOLGA6L22	TMEM183A	_x000D_
SCG5	PPFIA4	_x000D_
C15orf53	ADORA1	_x000D_
CKMT1B	BTG2	_x000D_
EID1	PRELP	_x000D_
IQCH	ATP2B4	_x000D_
CORO2B	LINC00260	_x000D_
PAQR5	ZBED6	_x000D_
NR2E3	SNRPE	_x000D_
TM6SF1	SOX13	_x000D_
MESP2	NFASC	_x000D_
POTEB	CNTN2	_x000D_
PLA2G4D	CDK18	_x000D_
PATL2	MFSD4	_x000D_
DUOX2	C1orf186	_x000D_
CILP	SRGAP2	_x000D_
IGDCC4	IKBKE	_x000D_
CSPG4	RASSF5	_x000D_
CHRNA3	MAPKAPK2	_x000D_
TMC3	C4BPB	_x000D_
C15orf40	PFKFB2	_x000D_
PLIN1	C4BPA	_x000D_
MCTP2	CD55	_x000D_
CHRFAM7A	CD46	_x000D_
LINS1	MIR205HG	_x000D_
HBQ1	G0S2	_x000D_
OR1F1	HSD11B1	_x000D_
C16orf71	TRAF3IP3	_x000D_
SMIM22	DIEXF	_x000D_
SCNN1G	HHAT	_x000D_
CACNG3	RCOR3	_x000D_
ADCY7	DTL	_x000D_
TSNAXIP1	PPP2R5A	_x000D_
CHST4	NENF	_x000D_
VAT1L	ATF3	_x000D_
LINC00311	FAM71A	_x000D_
ZNF469	TATDN3	_x000D_
LOC100287036	FLVCR1	_x000D_
NME3	RPS6KC1	_x000D_
C16orf90	PROX1	_x000D_
PRM1	SMYD2	_x000D_
MYH11	CENPF	_x000D_
PRSS36	KCTD3	_x000D_
C16orf97	RRP15	_x000D_
CES5A	IARS2	_x000D_
CDH11	C1orf115	_x000D_
ZNF821	MARC2	_x000D_
MAF	MARC1	_x000D_
PRDM7	MIA3	_x000D_
HBM	BROX	_x000D_
ARHGDIG	DISP1	_x000D_
C16orf45	CCDC185	_x000D_
SYT17	CAPN2	_x000D_
LOC100506388	FBXO28	_x000D_
CYB5D2	DEGS1	_x000D_
FBXO39	CNIH4	_x000D_
ALOX12	SRP9	_x000D_
CDRT15L2	EPHX1	_x000D_
CCL13	H3F3A	_x000D_
CTB-75G16.3	MIXL1	_x000D_
ZPBP2	C1orf95	_x000D_
TTC25	PSEN2	_x000D_
CNTNAP1	ADCK3	_x000D_
CNTD1	ZNF678	_x000D_
CCDC103	ARF1	_x000D_
DNAI2	GUK1	_x000D_
C17orf77	GJC2	_x000D_
HP09025	IBA57	_x000D_
CCDC40	OBSCN	_x000D_
OR3A1	HIST3H2BB	_x000D_
BORCS6	RNF187	_x000D_
RNF222	RAB4A	_x000D_
LRRC75A	URB2	_x000D_
ZNF624	GALNT2	_x000D_
CCL1	COG2	_x000D_
GAS2L2	ARV1	_x000D_
GPR179	GNPAT	_x000D_
KRT20	SPRTN	_x000D_
KRTAP29-1	NTPCR	_x000D_
KRT15	KCNK1	_x000D_
PPY	SLC35F3	_x000D_
SLC4A1	COA6	_x000D_
SKAP1	GGPS1	_x000D_
HOXB13	TBCE	_x000D_
BTBD17	LGALS8	_x000D_
CRHR1	ACTN2	_x000D_
NOS2	MTR	_x000D_
SGK494	EXO1	_x000D_
CETN1	SDCCAG8	_x000D_
PRELID3A	DESI2	_x000D_
DSG4	COX20	_x000D_
SLC14A2	EFCAB2	_x000D_
NFATC1	CNST	_x000D_
MYOM1	SCCPDH	_x000D_
DLGAP1	NLRP3	_x000D_
LAMA1	OR2G3	_x000D_
B4GALT6	TRIM58	_x000D_
TCEB3B	OR2W3	_x000D_
MC4R	OR2T8	_x000D_
FAM69C	OR2M4	_x000D_
SERPINB2	OR2T6	_x000D_
PRTN3	OR2T2	_x000D_
SLC44A2	OR2T3	_x000D_
TSPAN16	ZNF672	_x000D_
OR10H4	NOC2L	_x000D_
TMEM38A	PERM1	_x000D_
FAM129C	HES4	_x000D_
PRG1	RNF223	_x000D_
PINLYP	C1orf159	_x000D_
IGSF23	TNFRSF18	_x000D_
CEACAM16	TNFRSF4	_x000D_
GIPR	SDF4	_x000D_
C5AR2	FAM132A	_x000D_
ELSPBP1	UBE2J2	_x000D_
CCDC155	ACAP3	_x000D_
MYBPC2	CPSF3L	_x000D_
SPACA6	DVL1	_x000D_
FPR2	MXRA8	_x000D_
ZNF578	AURKAIP1	_x000D_
DPRX	CCNL2	_x000D_
KIR2DS5	MRPL20	_x000D_
EPS8L1	ANKRD65	_x000D_
ZNF470	SSU72	_x000D_
ZNF71	C1orf233	_x000D_
PLPP2	NADK	_x000D_
ARRDC5	GNB1	_x000D_
SLC25A41	TMEM52	_x000D_
TNFSF14	MORN1	_x000D_
FCER2	PEX10	_x000D_
OR7G2	PANK4	_x000D_
SYCE2	HES5	_x000D_
PGLYRP2	LOC115110	_x000D_
SCGB2B2	MMEL1	_x000D_
UPK1A-AS1	MEGF6	_x000D_
PSG1	WRAP73	_x000D_
PSG11	TP73-AS1	_x000D_
LYPD3	LRRC47	_x000D_
EXOC3L2	CEP104	_x000D_
IGFL4	C1orf174	_x000D_
IGFL3	NPHP4	_x000D_
PNMAL1	RPL22	_x000D_
SLC8A2	ICMT	_x000D_
ZNF541	GPR153	_x000D_
NTN5	ACOT7	_x000D_
KCNA7	NOL9	_x000D_
VSTM1	KLHL21	_x000D_
SHISA7	DNAJC11	_x000D_
SBK2	TNFRSF9	_x000D_
ZNF416	RERE	_x000D_
LRFN3	SLC2A5	_x000D_
LGALS17A	GPR157	_x000D_
ZNF583	PIK3CD-AS1	_x000D_
ZNF324	PIK3CD-AS2	_x000D_
ZNF20	CLSTN1	_x000D_
LRFN1	CTNNBIP1	_x000D_
PSG2	LZIC	_x000D_
ZNF229	DFFA	_x000D_
LILRA6	CASZ1	_x000D_
LILRA4	MASP2	_x000D_
CFAP61	SRM	_x000D_
CSTL1	EXOSC10	_x000D_
CST8	MTOR	_x000D_
BPIFB1	FBXO2	_x000D_
TSHZ2	MAD2L2	_x000D_
DEFB128	MTHFR	_x000D_
GPCPD1	NPPA	_x000D_
CST2	NPPB	_x000D_
PTGIS	KIAA2013	_x000D_
LINC01429	DHRS3	_x000D_
BMP7	PRAMEF13	_x000D_
LKAAEAR1	LRRC38	_x000D_
EFCAB8	CASP9	_x000D_
L3MBTL1	AGMAT	_x000D_
KCNB1	UQCRHL	_x000D_
RBM11	ZBTB17	_x000D_
KRTAP20-1	HSPB7	_x000D_
MX1	EPHA2	_x000D_
UBASH3A	ARHGEF19	_x000D_
C21orf140	RSG1	_x000D_
KRTAP6-2	FBXO42	_x000D_
KCNE1	NBPF1	_x000D_
COL18A1-AS1	FAM231A	_x000D_
C21orf58	MST1L	_x000D_
C22orf15	ATP13A2	_x000D_
CRYBB3	SDHB	_x000D_
SLC35E4	RCC2	_x000D_
MCHR1	UBR4	_x000D_
PARVG	EMC1	_x000D_
RIBC2	AKR7L	_x000D_
MOV10L1	AKR7A3	_x000D_
CCT8L2	AKR7A2	_x000D_
SLC7A4	CAPZB	_x000D_
SEC14L6	TMCO4	_x000D_
ATP5L2	RNF186	_x000D_
TTLL1	PLA2G2E	_x000D_
KIAA1644	PLA2G2D	_x000D_
C22orf34	CAMK2N1	_x000D_
TUBGCP6	MUL1	_x000D_
PRAMEF11	SH2D5	_x000D_
HNRNPCL4	HP1BP3	_x000D_
	EIF4G3	_x000D_
	ECE1	_x000D_
	RAP1GAP	_x000D_
	USP48	_x000D_
	WNT4	_x000D_
	LACTBL1	_x000D_
	C1orf234	_x000D_
	LUZP1	_x000D_
	HTR1D	_x000D_
	ZNF436	_x000D_
	TCEA3	_x000D_
	ASAP3	_x000D_
	E2F2	_x000D_
	ID3	_x000D_
	GALE	_x000D_
	HMGCL	_x000D_
	FUCA1	_x000D_
	CNR2	_x000D_
	SRSF10	_x000D_
	MYOM3	_x000D_
	IL22RA1	_x000D_
	IFNLR1	_x000D_
	STPG1	_x000D_
	RUNX3	_x000D_
	SYF2	_x000D_
	RSRP1	_x000D_
	AUNIP	_x000D_
	PAQR7	_x000D_
	STMN1	_x000D_
	PAFAH2	_x000D_
	SLC30A2	_x000D_
	UBXN11	_x000D_
	AIM1L	_x000D_
	GPN2	_x000D_
	GPATCH3	_x000D_
	NR0B2	_x000D_
	KDF1	_x000D_
	FAM46B	_x000D_
	SLC9A1	_x000D_
	FCN3	_x000D_
	WASF2	_x000D_
	AHDC1	_x000D_
	FGR	_x000D_
	IFI6	_x000D_
	RPA2	_x000D_
	EYA3	_x000D_
	SPCS2	_x000D_
	PTAFR	_x000D_
	DNAJC8	_x000D_
	TAF12	_x000D_
	SRSF4	_x000D_
	MECR	_x000D_
	LAPTM5	_x000D_
	PUM1	_x000D_
	NKAIN1	_x000D_
	SNRNP40	_x000D_
	PEF1	_x000D_
	COL16A1	_x000D_
	SPOCD1	_x000D_
	PTP4A2	_x000D_
	TMEM234	_x000D_
	MARCKSL1	_x000D_
	FAM229A	_x000D_
	BSDC1	_x000D_
	ZBTB8OS	_x000D_
	YARS	_x000D_
	FNDC5	_x000D_
	TMEM54	_x000D_
	AK2	_x000D_
	TRIM62	_x000D_
	PHC2	_x000D_
	CSMD2	_x000D_
	DLGAP3	_x000D_
	ZMYM6NB	_x000D_
	KIAA0319L	_x000D_
	RP4-728D4.2	_x000D_
	PSMB2	_x000D_
	C1orf216	_x000D_
	CLSPN	_x000D_
	TRAPPC3	_x000D_
	STK40	_x000D_
	LSM10	_x000D_
	MRPS15	_x000D_
	CSF3R	_x000D_
	MEAF6	_x000D_
	SNIP1	_x000D_
	GNL2	_x000D_
	RSPO1	_x000D_
	C1orf109	_x000D_
	YRDC	_x000D_
	MTF1	_x000D_
	INPP5B	_x000D_
	SF3A3	_x000D_
	FHL3	_x000D_
	PABPC4	_x000D_
	HEYL	_x000D_
	HPCAL4	_x000D_
	OXCT2	_x000D_
	TRIT1	_x000D_
	MYCL	_x000D_
	PPT1	_x000D_
	COL9A2	_x000D_
	RIMS3	_x000D_
	CITED4	_x000D_
	SLFNL1	_x000D_
	SCMH1	_x000D_
	HIVEP3	_x000D_
	GUCA2A	_x000D_
	FOXJ3	_x000D_
	CLDN19	_x000D_
	P3H1	_x000D_
	SLC2A1	_x000D_
	C1orf210	_x000D_
	ELOVL1	_x000D_
	MED8	_x000D_
	HYI	_x000D_
	SLC6A9	_x000D_
	ERI3	_x000D_
	TMEM53	_x000D_
	PTCH2	_x000D_
	EIF2B3	_x000D_
	HECTD3	_x000D_
	ZSWIM5	_x000D_
	MUTYH	_x000D_
	TESK2	_x000D_
	CCDC163P	_x000D_
	PRDX1	_x000D_
	CCDC17	_x000D_
	GPBP1L1	_x000D_
	PIK3R3	_x000D_
	POMGNT1	_x000D_
	LRRC41	_x000D_
	KNCN	_x000D_
	ATPAF1	_x000D_
	EFCAB14	_x000D_
	CYP4A11	_x000D_
	PDZK1IP1	_x000D_
	TRABD2B	_x000D_
	SPATA6	_x000D_
	BEND5	_x000D_
	DMRTA2	_x000D_
	FAF1	_x000D_
	EPS15	_x000D_
	NRDC	_x000D_
	RAB3B	_x000D_
	TXNDC12	_x000D_
	CC2D1B	_x000D_
	ORC1	_x000D_
	ZCCHC11	_x000D_
	COA7	_x000D_
	ECHDC2	_x000D_
	SLC1A7	_x000D_
	C1orf123	_x000D_
	MAGOH	_x000D_
	LRP8	_x000D_
	GLIS1	_x000D_
	NDC1	_x000D_
	YIPF1	_x000D_
	HSPB11	_x000D_
	LDLRAD1	_x000D_
	TMEM59	_x000D_
	SSBP3	_x000D_
	PARS2	_x000D_
	TTC22	_x000D_
	DHCR24	_x000D_
	USP24	_x000D_
	PPAP2B	_x000D_
	C8B	_x000D_
	MYSM1	_x000D_
	JUN	_x000D_
	CYP2J2	_x000D_
	C1orf87	_x000D_
	TM2D1	_x000D_
	KANK4	_x000D_
	DOCK7	_x000D_
	ITGB3BP	_x000D_
	JAK1	_x000D_
	SLC35D1	_x000D_
	SERBP1	_x000D_
	WLS	_x000D_
	DEPDC1	_x000D_
	LRRC40	_x000D_
	ANKRD13C	_x000D_
	ZRANB2	_x000D_
	CRYZ	_x000D_
	SLC44A5	_x000D_
	PIGK	_x000D_
	ZZZ3	_x000D_
	USP33	_x000D_
	FUBP1	_x000D_
	GNG5	_x000D_
	CTBS	_x000D_
	SSX2IP	_x000D_
	SYDE2	_x000D_
	C1orf52	_x000D_
	BCL10	_x000D_
	DDAH1	_x000D_
	ZNHIT6	_x000D_
	COL24A1	_x000D_
	SEP15	_x000D_
	GTF2B	_x000D_
	CCBL2	_x000D_
	BARHL2	_x000D_
	ZNF644	_x000D_
	TGFBR3	_x000D_
	SETSIP	_x000D_
	GFI1	_x000D_
	EVI5	_x000D_
	FAM69A	_x000D_
	TMED5	_x000D_
	BCAR3	_x000D_
	DNTTIP2	_x000D_
	GCLM	_x000D_
	ABCA4	_x000D_
	F3	_x000D_
	CNN3	_x000D_
	ALG14	_x000D_
	RPL7	_x000D_
	DPYD	_x000D_
	FRRS1	_x000D_
	SASS6	_x000D_
	DBT	_x000D_
	EXTL2	_x000D_
	DPH5	_x000D_
	VAV3	_x000D_
	NBPF4	_x000D_
	WDR47	_x000D_
	TAF13	_x000D_
	C1orf194	_x000D_
	PSRC1	_x000D_
	MYBPHL	_x000D_
	SORT1	_x000D_
	PSMA5	_x000D_
	AMIGO1	_x000D_
	GNAT2	_x000D_
	GSTM3	_x000D_
	EPS8L3	_x000D_
	ALX3	_x000D_
	LAMTOR5	_x000D_
	KCNA10	_x000D_
	KCNA2	_x000D_
	LRIF1	_x000D_
	DRAM2	_x000D_
	WDR77	_x000D_
	FAM212B	_x000D_
	ST7L	_x000D_
	SLC16A1	_x000D_
	PHTF1	_x000D_
	RSBN1	_x000D_
	SYT6	_x000D_
	TRIM33	_x000D_
	NRAS	_x000D_
	CSDE1	_x000D_
	SIKE1	_x000D_
	NGF	_x000D_
	GDAP2	_x000D_
	ZNF697	_x000D_
	HMGCS2	_x000D_
	NBPF7	_x000D_
	NOTCH2	_x000D_
	FAM72B	_x000D_
	FAM72C	_x000D_
	PPIAL4E	_x000D_
	NBPF15	_x000D_
	SRGAP2B	_x000D_
	NBPF20	_x000D_
	PDZK1	_x000D_
	RNF115	_x000D_
	PIAS3	_x000D_
	ITGA10	_x000D_
	LIX1L	_x000D_
	ANKRD34A	_x000D_
	TXNIP	_x000D_
	LOC105371242	_x000D_
	PRKAB2	_x000D_
	FMO5	_x000D_
	ACP6	_x000D_
	GJA5	_x000D_
	NBPF11	_x000D_
	PPIAL4G	_x000D_
	NBPF9	_x000D_
	HIST2H2BF	_x000D_
	HIST2H3D	_x000D_
	HIST2H4A	_x000D_
	HIST2H2AB	_x000D_
	SV2A	_x000D_
	SF3B4	_x000D_
	MTMR11	_x000D_
	OTUD7B	_x000D_
	ANP32E	_x000D_
	APH1A	_x000D_
	ENSA	_x000D_
	GOLPH3L	_x000D_
	CTSK	_x000D_
	ARNT	_x000D_
	CERS2	_x000D_
	FAM63A	_x000D_
	SEMA6C	_x000D_
	LYSMD1	_x000D_
	PI4KB	_x000D_
	RFX5	_x000D_
	SELENBP1	_x000D_
	POGZ	_x000D_
	TDRKH	_x000D_
	CELF3	_x000D_
	MRPL9	_x000D_
	C2CD4D	_x000D_
	THEM5	_x000D_
	THEM4	_x000D_
	S100A10	_x000D_
	S100A11	_x000D_
	CRNN	_x000D_
	LCE3D	_x000D_
	LCE3A	_x000D_
	LCE1C	_x000D_
	SPRR2D	_x000D_
	SPRR2B	_x000D_
	SPRR2E	_x000D_
	SPRR2G	_x000D_
	PGLYRP4	_x000D_
	S100A6	_x000D_
	S100A4	_x000D_
	S100A3	_x000D_
	S100A2	_x000D_
	S100A16	_x000D_
	S100A14	_x000D_
	S100A13	_x000D_
	ILF2	_x000D_
	GATAD2B	_x000D_
	DENND4B	_x000D_
	CRTC2	_x000D_
	SLC39A1	_x000D_
	JTB	_x000D_
	RAB13	_x000D_
	TPM3	_x000D_
	C1orf43	_x000D_
	UBE2Q1	_x000D_
	ADAR	_x000D_
	PMVK	_x000D_
	PBXIP1	_x000D_
	DPM3	_x000D_
	THBS3	_x000D_
	FAM189B	_x000D_
	SCAMP3	_x000D_
	CLK2	_x000D_
	PKLR	_x000D_
	RUSC1-AS1	_x000D_
	ASH1L	_x000D_
	GON4L	_x000D_
	RIT1	_x000D_
	KIAA0907	_x000D_
	SSR2	_x000D_
	UBQLN4	_x000D_
	MEX3A	_x000D_
	PAQR6	_x000D_
	SMG5	_x000D_
	CCT3	_x000D_
	MEF2D	_x000D_
	IQGAP3	_x000D_
	GPATCH4	_x000D_
	NES	_x000D_
	ISG20L2	_x000D_
	MRPL24	_x000D_
	HDGF	_x000D_
	SH2D2A	_x000D_
	INSRR	_x000D_
	ARHGEF11	_x000D_
	ETV3L	_x000D_
	ETV3	_x000D_
	FCRL1	_x000D_
	CD1B	_x000D_
	OR10K2	_x000D_
	OR6N1	_x000D_
	OR10J3	_x000D_
	TAGLN2	_x000D_
	IGSF9	_x000D_
	PIGM	_x000D_
	KCNJ10	_x000D_
	IGSF8	_x000D_
	COPA	_x000D_
	CD84	_x000D_
	USF1	_x000D_
	PVRL4	_x000D_
	PFDN2	_x000D_
	DEDD	_x000D_
	B4GALT3	_x000D_
	ADAMTS4	_x000D_
	APOA2	_x000D_
	NR1I3	_x000D_
	MPZ	_x000D_
	C1orf111	_x000D_
	LMX1A	_x000D_
	ALDH9A1	_x000D_
	TMCO1	_x000D_
	RP11-9L18.3	_x000D_
	TADA1	_x000D_
	GPA33	_x000D_
	CD247	_x000D_
	MPC2	_x000D_
	GCSH	_x000D_
	XCL2	_x000D_
	NME7	_x000D_
	SLC19A2	_x000D_
	F5	_x000D_
	SCYL3	_x000D_
	KIFAP3	_x000D_
	CENPL	_x000D_
	SERPINC1	_x000D_
	RC3H1	_x000D_
	MRPS14	_x000D_
	RFWD2	_x000D_
	ABL2	_x000D_
	TOR1AIP2	_x000D_
	STX6	_x000D_
	ZNF648	_x000D_
	GLUL	_x000D_
	RGS16	_x000D_
	NCF2	_x000D_
	ARPC5	_x000D_
	COLGALT2	_x000D_
	EDEM3	_x000D_
	TRMT1L	_x000D_
	IVNS1ABP	_x000D_
	TPR	_x000D_
	UCHL5	_x000D_
	GLRX2	_x000D_
	ASPM	_x000D_
	ZBTB41	_x000D_
	ATP6V1G3	_x000D_
	ZNF281	_x000D_
	KIF14	_x000D_
	DDX59	_x000D_
	ASCL5	_x000D_
	TMEM9	_x000D_
	TNNI1	_x000D_
	PHLDA3	_x000D_
	CSRP1	_x000D_
	LMOD1	_x000D_
	ARL8A	_x000D_
	PTPN7	_x000D_
	UBE2T	_x000D_
	SYT2	_x000D_
	KDM5B	_x000D_
	RABIF	_x000D_
	KLHL12	_x000D_
	ADIPOR1	_x000D_
	CYB5R1	_x000D_
	MYOG	_x000D_
	MYBPH	_x000D_
	LINC00303	_x000D_
	ETNK2	_x000D_
	KISS1	_x000D_
	GOLT1A	_x000D_
	PLEKHA6	_x000D_
	PPP1R15B	_x000D_
	PIK3C2B	_x000D_
	LRRN2	_x000D_
	RBBP5	_x000D_
	DSTYK	_x000D_
	KLHDC8A	_x000D_
	ELK4	_x000D_
	SLC45A3	_x000D_
	NUCKS1	_x000D_
	RAB29	_x000D_
	SLC41A1	_x000D_
	PM20D1	_x000D_
	RAB7B	_x000D_
	CTSE	_x000D_
	AVPR1B	_x000D_
	FAM72A	_x000D_
	EIF2D	_x000D_
	PIGR	_x000D_
	FCAMR	_x000D_
	C1orf116	_x000D_
	YOD1	_x000D_
	PLXNA2	_x000D_
	C1orf74	_x000D_
	IRF6	_x000D_
	RD3	_x000D_
	SLC30A1	_x000D_
	NEK2	_x000D_
	LPGAT1	_x000D_
	INTS7	_x000D_
	TMEM206	_x000D_
	BATF3	_x000D_
	NSL1	_x000D_
	ANGEL2	_x000D_
	PTPN14	_x000D_
	GPATCH2	_x000D_
	SLC30A10	_x000D_
	EPRS	_x000D_
	BPNT1	_x000D_
	RAB3GAP2	_x000D_
	DUSP10	_x000D_
	TLR5	_x000D_
	CAPN8	_x000D_
	TP53BP2	_x000D_
	NVL	_x000D_
	WDR26	_x000D_
	LBR	_x000D_
	ENAH	_x000D_
	TMEM63A	_x000D_
	LEFTY2	_x000D_
	SDE2	_x000D_
	ACBD3	_x000D_
	LIN9	_x000D_
	PARP1	_x000D_
	ITPKB	_x000D_
	CDC42BPA	_x000D_
	JMJD4	_x000D_
	C1orf35	_x000D_
	MRPL55	_x000D_
	TRIM11	_x000D_
	TRIM17	_x000D_
	HIST3H2A	_x000D_
	BTNL10	_x000D_
	CCSAP	_x000D_
	ACTA1	_x000D_
	NUP133	_x000D_
	ABCB10	_x000D_
	TAF5L	_x000D_
	PGBD5	_x000D_
	C1orf198	_x000D_
	TTC13	_x000D_
	C1orf131	_x000D_
	EGLN1	_x000D_
	SIPA1L2	_x000D_
	TARBP1	_x000D_
	IRF2BP2	_x000D_
	TOMM20	_x000D_
	B3GALNT2	_x000D_
	GNG4	_x000D_
	NID1	_x000D_
	ERO1B	_x000D_
	LGALS8-AS1	_x000D_
	HEATR1	_x000D_
	MT1HL1	_x000D_
	GREM2	_x000D_
	FH	_x000D_
	OPN3	_x000D_
	CHML	_x000D_
	CEP170	_x000D_
	ADSS	_x000D_
	SMYD3	_x000D_
	TFB2M	_x000D_
	AHCTF1	_x000D_
	ZNF670	_x000D_
	C1orf229	_x000D_
	ZNF124	_x000D_
	ZNF496	_x000D_
	OR6F1	_x000D_
	OR2M7	_x000D_
	OR2T34	_x000D_
	OR2T11	_x000D_
	OR2T35	_x000D_
	OR2T27	_x000D_
	SH3BP5L	_x000D_
	ZNF692	_x000D_
	ATAD3B	_x000D_
	ATAD3A	_x000D_
	PLCH2	_x000D_
	TNFRSF14	_x000D_
	CLCN6	_x000D_
	HNRNPCL3	_x000D_
	PRAMEF25	_x000D_
	PRAMEF33P	_x000D_
	PRAMEF15	_x000D_
	FHAD1	_x000D_
	CELA2A	_x000D_
	CLCNKA	_x000D_
	SZRD1	_x000D_
	MINOS1	_x000D_
	NBL1	_x000D_
	MINOS1-NBL1	_x000D_
	MDS2	_x000D_
	SRRM1	_x000D_
	SEPN1	_x000D_
	MTFR1L	_x000D_
	ZBTB8B	_x000D_
	ZBTB8A	_x000D_
	SH3D21	_x000D_
	PPCS	_x000D_
	C1orf50	_x000D_
	CYP4B1	_x000D_
	FPGT	_x000D_
	FPGT-TNNI3K	_x000D_
	ACADM	_x000D_
	DNAJB4	_x000D_
	GIPC2	_x000D_
	HS2ST1	_x000D_
	LRRC8C	_x000D_
	LRRC8D	_x000D_
	RNPC3	_x000D_
	NBPF6	_x000D_
	GNAI3	_x000D_
	AMPD2	_x000D_
	GSTM4	_x000D_
	GSTM2	_x000D_
	GSTM1	_x000D_
	GSTM5	_x000D_
	OLFML3	_x000D_
	ATP1A1	_x000D_
	FAM231D	_x000D_
	CHD1L	_x000D_
	NBPF19	_x000D_
	PLEKHO1	_x000D_
	LCE5A	_x000D_
	LCE1B	_x000D_
	INTS3	_x000D_
	SLC27A3	_x000D_
	ADAM15	_x000D_
	DCST1	_x000D_
	EFNA4	_x000D_
	MTX1	_x000D_
	ACKR1	_x000D_
	FCGR2A	_x000D_
	FCGR2C	_x000D_
	NOS1AP	_x000D_
	C1orf226	_x000D_
	UCK2	_x000D_
	TEX35	_x000D_
	C1orf220	_x000D_
	IER5	_x000D_
	NAV1	_x000D_
	MDM4	_x000D_
	LYPLAL1	_x000D_
	CNIH3	_x000D_
	SNAP47	_x000D_
	RHOU	_x000D_
	TSNAX	_x000D_
	DISC1	_x000D_
	TSNAX-DISC1	_x000D_
	CHRM3	_x000D_
	CDK11B	_x000D_
	SLC35E2B	_x000D_
	CDK11A	_x000D_
	SLC35E2	_x000D_
	FAAP20	_x000D_
	TTC34	_x000D_
	TNFRSF25	_x000D_
	PLEKHG5	_x000D_
	ERRFI1	_x000D_
	HNRNPCL1	_x000D_
	PRAMEF6	_x000D_
	PRAMEF27	_x000D_
	ALDH4A1	_x000D_
	IFFO2	_x000D_
	DDOST	_x000D_
	HNRNPR	_x000D_
	SMIM12	_x000D_
	SFPQ	_x000D_
	RRAGC	_x000D_
	MYCBP	_x000D_
	EBNA1BP2	_x000D_
	MKNK1	_x000D_
	MOB3C	_x000D_
	TAL1	_x000D_
	STIL	_x000D_
	CDCP2	_x000D_
	CYB5RL	_x000D_
	PLPP3	_x000D_
	OMA1	_x000D_
	ARHGAP29	_x000D_
	CLCC1	_x000D_
	RHOC	_x000D_
	PPM1J	_x000D_
	BCAS2	_x000D_
	WARS2	_x000D_
	SEC22B	_x000D_
	PEX11B	_x000D_
	RBM8A	_x000D_
	NBPF10	_x000D_
	NOTCH2NL	_x000D_
	NBPF14	_x000D_
	HIST2H2AA4	_x000D_
	HIST2H2BE	_x000D_
	MCL1	_x000D_
	ADAMTSL4-AS1	_x000D_
	CDC42SE1	_x000D_
	VPS72	_x000D_
	LINGO4	_x000D_
	PYGO2	_x000D_
	SHC1	_x000D_
	KRTCAP2	_x000D_
	GBA	_x000D_
	YY1AP1	_x000D_
	ARHGEF2	_x000D_
	GLMP	_x000D_
	VSIG8	_x000D_
	DCAF8	_x000D_
	PEX19	_x000D_
	F11R	_x000D_
	CREG1	_x000D_
	PIGC	_x000D_
	TNR	_x000D_
	SEC16B	_x000D_
	LHX4-AS1	_x000D_
	ACBD6	_x000D_
	TNNT2	_x000D_
	LAD1	_x000D_
	CHIT1	_x000D_
	BLACAT1	_x000D_
	AIDA	_x000D_
	LEFTY1	_x000D_
	PYCR2	_x000D_
	AGT	_x000D_
	RBM34	_x000D_
	ARID4B	_x000D_
	HNRNPU	_x000D_
	LYPD8	_x000D_
	ACP1	_x000D_
	SNTG2	_x000D_
	TPO	_x000D_
	TRAPPC12	_x000D_
	RPS7	_x000D_
	COLEC11	_x000D_
	RNF144A	_x000D_
	ID2	_x000D_
	ASAP2	_x000D_
	CPSF3	_x000D_
	IAH1	_x000D_
	TAF1B	_x000D_
	GRHL1	_x000D_
	KLF11	_x000D_
	RRM2	_x000D_
	C2orf48	_x000D_
	HPCAL1	_x000D_
	KCNF1	_x000D_
	C2orf50	_x000D_
	PQLC3	_x000D_
	GREB1	_x000D_
	LPIN1	_x000D_
	FAM84A	_x000D_
	DDX1	_x000D_
	VSNL1	_x000D_
	GEN1	_x000D_
	MSGN1	_x000D_
	RHOB	_x000D_
	GDF7	_x000D_
	UBXN2A	_x000D_
	NCOA1	_x000D_
	CENPO	_x000D_
	RAB10	_x000D_
	GAREM2	_x000D_
	HADHB	_x000D_
	EPT1	_x000D_
	KCNK3	_x000D_
	TMEM214	_x000D_
	AGBL5	_x000D_
	EMILIN1	_x000D_
	KHK	_x000D_
	TCF23	_x000D_
	ATRAID	_x000D_
	CAD	_x000D_
	TRIM54	_x000D_
	SNX17	_x000D_
	NRBP1	_x000D_
	GCKR	_x000D_
	SLC4A1AP	_x000D_
	FOSL2	_x000D_
	PLB1	_x000D_
	WDR43	_x000D_
	YPEL5	_x000D_
	LCLAT1	_x000D_
	SPAST	_x000D_
	SLC30A6	_x000D_
	YIPF4	_x000D_
	BIRC6	_x000D_
	TTC27	_x000D_
	LTBP1	_x000D_
	CRIM1	_x000D_
	GPATCH11	_x000D_
	NDUFAF7	_x000D_
	QPCT	_x000D_
	GALM	_x000D_
	GEMIN6	_x000D_
	PKDCC	_x000D_
	EML4	_x000D_
	MTA3	_x000D_
	LINC01126	_x000D_
	DYNC2LI1	_x000D_
	ABCG8	_x000D_
	PPM1B	_x000D_
	CAMKMT	_x000D_
	SIX3	_x000D_
	PRKCE	_x000D_
	EPAS1	_x000D_
	RHOQ	_x000D_
	CRIPT	_x000D_
	SOCS5	_x000D_
	TTC7A	_x000D_
	EPCAM	_x000D_
	FOXN2	_x000D_
	PPP1R21	_x000D_
	CHAC2	_x000D_
	ERLEC1	_x000D_
	SPTBN1	_x000D_
	EML6	_x000D_
	RPS27A	_x000D_
	CFAP36	_x000D_
	VRK2	_x000D_
	PAPOLG	_x000D_
	PEX13	_x000D_
	AHSA2	_x000D_
	USP34	_x000D_
	COMMD1	_x000D_
	B3GNT2	_x000D_
	EHBP1	_x000D_
	OTX1	_x000D_
	MDH1	_x000D_
	UGP2	_x000D_
	LGALSL	_x000D_
	AFTPH	_x000D_
	SLC1A4	_x000D_
	CEP68	_x000D_
	ACTR2	_x000D_
	MEIS1	_x000D_
	ETAA1	_x000D_
	PNO1	_x000D_
	ANTXR1	_x000D_
	GMCL1	_x000D_
	PCBP1	_x000D_
	PCYOX1	_x000D_
	VAX2	_x000D_
	ATP6V1B1	_x000D_
	MPHOSPH10	_x000D_
	ZNF638	_x000D_
	DYSF	_x000D_
	SPR	_x000D_
	EMX1	_x000D_
	NOTO	_x000D_
	SMYD5	_x000D_
	CCT7	_x000D_
	ALMS1	_x000D_
	STAMBP	_x000D_
	ACTG2	_x000D_
	DGUOK	_x000D_
	TET3	_x000D_
	MTHFD2	_x000D_
	WDR54	_x000D_
	TTC31	_x000D_
	TLX2	_x000D_
	HTRA2	_x000D_
	DOK1	_x000D_
	SEMA4F	_x000D_
	HK2	_x000D_
	POLE4	_x000D_
	MRPL19	_x000D_
	REG3G	_x000D_
	DNAH6	_x000D_
	TMSB10	_x000D_
	KCMF1	_x000D_
	TCF7L1	_x000D_
	TGOLN2	_x000D_
	ELMOD3	_x000D_
	SH2D6	_x000D_
	MAT2A	_x000D_
	VAMP8	_x000D_
	VAMP5	_x000D_
	RNF181	_x000D_
	USP39	_x000D_
	ATOH8	_x000D_
	PTCD3	_x000D_
	MRPL35	_x000D_
	KDM3A	_x000D_
	RMND5A	_x000D_
	THNSL2	_x000D_
	TEX37	_x000D_
	RPIA	_x000D_
	TEKT4	_x000D_
	MAL	_x000D_
	KCNIP3	_x000D_
	FAHD2A	_x000D_
	STARD7-AS1	_x000D_
	CIAO1	_x000D_
	ITPRIPL1	_x000D_
	NCAPH	_x000D_
	ARID5A	_x000D_
	FER1L5	_x000D_
	CNNM3	_x000D_
	ANKRD36	_x000D_
	COX5B	_x000D_
	INPP4A	_x000D_
	UNC50	_x000D_
	EIF5B	_x000D_
	PDCL3	_x000D_
	NPAS2	_x000D_
	RPL31	_x000D_
	CNOT11	_x000D_
	MAP4K4	_x000D_
	IL1R2	_x000D_
	IL1R1	_x000D_
	IL1RL2	_x000D_
	IL18RAP	_x000D_
	TMEM182	_x000D_
	MRPS9	_x000D_
	GPR45	_x000D_
	C2orf49	_x000D_
	NCK2	_x000D_
	RGPD4	_x000D_
	SULT1C2	_x000D_
	SULT1C4	_x000D_
	GCC2	_x000D_
	LIMS1	_x000D_
	RANBP2	_x000D_
	SH3RF3	_x000D_
	SOWAHC	_x000D_
	RGPD6	_x000D_
	BCL2L11	_x000D_
	MERTK	_x000D_
	TMEM87B	_x000D_
	FBLN7	_x000D_
	TTL	_x000D_
	POLR1B	_x000D_
	CHCHD5	_x000D_
	SLC20A1	_x000D_
	IL36G	_x000D_
	IL36RN	_x000D_
	IL1F10	_x000D_
	PSD4	_x000D_
	CBWD2	_x000D_
	FOXD4L1	_x000D_
	RABL2A	_x000D_
	ACTR3	_x000D_
	DDX18	_x000D_
	INSIG2	_x000D_
	MARCO	_x000D_
	STEAP3	_x000D_
	DBI	_x000D_
	TMEM37	_x000D_
	CFAP221	_x000D_
	PTPN4	_x000D_
	EPB41L5	_x000D_
	RALB	_x000D_
	GLI2	_x000D_
	TSN	_x000D_
	GYPC	_x000D_
	PROC	_x000D_
	GPR17	_x000D_
	SFT2D3	_x000D_
	UGGT1	_x000D_
	RAB6C	_x000D_
	MZT2B	_x000D_
	IMP4	_x000D_
	PTPN18	_x000D_
	CFC1B	_x000D_
	TISP43	_x000D_
	GPR148	_x000D_
	POTEE	_x000D_
	TUBA3D	_x000D_
	MGAT5	_x000D_
	ACMSD	_x000D_
	CCNT2	_x000D_
	RAB3GAP1	_x000D_
	R3HDM1	_x000D_
	UBXN4	_x000D_
	THSD7B	_x000D_
	HNMT	_x000D_
	SPOPL	_x000D_
	KYNU	_x000D_
	ACVR2A	_x000D_
	MBD5	_x000D_
	EPC2	_x000D_
	LYPD6B	_x000D_
	FMNL2	_x000D_
	ARL6IP6	_x000D_
	GALNT13	_x000D_
	PKP4	_x000D_
	TANC1	_x000D_
	MARCH7	_x000D_
	TANK	_x000D_
	PSMD14	_x000D_
	GCA	_x000D_
	CERS6	_x000D_
	G6PC2	_x000D_
	PPIG	_x000D_
	SSB	_x000D_
	UBR3	_x000D_
	SP5	_x000D_
	GAD1	_x000D_
	GORASP2	_x000D_
	DCAF17	_x000D_
	DYNC1I2	_x000D_
	HAT1	_x000D_
	METAP1D	_x000D_
	DLX1	_x000D_
	ITGA6	_x000D_
	PDK1	_x000D_
	RAPGEF4	_x000D_
	ZAK	_x000D_
	CDCA7	_x000D_
	SP9	_x000D_
	SCRN3	_x000D_
	AC010894.3	_x000D_
	H3F3AP4	_x000D_
	HOXD12	_x000D_
	HOXD9	_x000D_
	HOXD1	_x000D_
	MTX2	_x000D_
	HNRNPA3	_x000D_
	AGPS	_x000D_
	RBM45	_x000D_
	PLEKHA3	_x000D_
	UBE2E3	_x000D_
	ITGA4	_x000D_
	SSFA2	_x000D_
	PPP1R1C	_x000D_
	ZC3H15	_x000D_
	ITGAV	_x000D_
	GULP1	_x000D_
	COL3A1	_x000D_
	WDR75	_x000D_
	ASNSD1	_x000D_
	PMS1	_x000D_
	INPP1	_x000D_
	MFSD6	_x000D_
	NAB1	_x000D_
	GLS	_x000D_
	MYO1B	_x000D_
	SLC39A10	_x000D_
	CCDC150	_x000D_
	SF3B1	_x000D_
	COQ10B	_x000D_
	MARS2	_x000D_
	SPATS2L	_x000D_
	AOX1	_x000D_
	NIF3L1	_x000D_
	NDUFB3	_x000D_
	CFLAR	_x000D_
	CASP10	_x000D_
	CASP8	_x000D_
	STRADB	_x000D_
	NOP58	_x000D_
	BMPR2	_x000D_
	FAM117B	_x000D_
	CARF	_x000D_
	NBEAL1	_x000D_
	CYP20A1	_x000D_
	ABI2	_x000D_
	NRP2	_x000D_
	EEF1B2	_x000D_
	FASTKD2	_x000D_
	CREB1	_x000D_
	CCNYL1	_x000D_
	PIKFYVE	_x000D_
	MAP2	_x000D_
	RPE	_x000D_
	CPS1	_x000D_
	SPAG16	_x000D_
	ATIC	_x000D_
	TMEM169	_x000D_
	XRCC5	_x000D_
	SMARCAL1	_x000D_
	IGFBP2	_x000D_
	CXCR2	_x000D_
	ARPC2	_x000D_
	GPBAR1	_x000D_
	PNKD	_x000D_
	SLC11A1	_x000D_
	CTDSP1	_x000D_
	VIL1	_x000D_
	RQCD1	_x000D_
	PLCD4	_x000D_
	BCS1L	_x000D_
	STK36	_x000D_
	TTLL4	_x000D_
	CYP27A1	_x000D_
	WNT6	_x000D_
	WNT10A	_x000D_
	CDK5R2	_x000D_
	FAM134A	_x000D_
	ZFAND2B	_x000D_
	ANKZF1	_x000D_
	TUBA4B	_x000D_
	DNAJB2	_x000D_
	DES	_x000D_
	GMPPA	_x000D_
	ASIC4	_x000D_
	TMEM198	_x000D_
	INHA	_x000D_
	STK11IP	_x000D_
	SLC4A3	_x000D_
	CCDC140	_x000D_
	MOGAT1	_x000D_
	ACSL3	_x000D_
	MRPL44	_x000D_
	RHBDD1	_x000D_
	MFF	_x000D_
	AGFG1	_x000D_
	CCL20	_x000D_
	FBXO36	_x000D_
	SP140L	_x000D_
	SP100	_x000D_
	CAB39	_x000D_
	ITM2C	_x000D_
	SPATA3	_x000D_
	C2orf72	_x000D_
	PSMD1	_x000D_
	ARMC9	_x000D_
	B3GNT7	_x000D_
	C2orf57	_x000D_
	PTMA	_x000D_
	COPS7B	_x000D_
	DIS3L2	_x000D_
	ALPP	_x000D_
	ALPPL2	_x000D_
	PRSS56	_x000D_
	CHRND	_x000D_
	CHRNG	_x000D_
	EIF4E2	_x000D_
	EFHD1	_x000D_
	NEU2	_x000D_
	INPP5D	_x000D_
	ATG16L1	_x000D_
	DGKD	_x000D_
	SH3BP4	_x000D_
	AGAP1	_x000D_
	ACKR3	_x000D_
	COPS8	_x000D_
	MLPH	_x000D_
	PRLH	_x000D_
	RAMP1	_x000D_
	ESPNL	_x000D_
	FAM132B	_x000D_
	TRAF3IP1	_x000D_
	ASB1	_x000D_
	NDUFA10	_x000D_
	GPC1	_x000D_
	RNPEPL1	_x000D_
	AQP12A	_x000D_
	AGXT	_x000D_
	SNED1	_x000D_
	PPP1R7	_x000D_
	ANO7	_x000D_
	SEPT2	_x000D_
	FARP2	_x000D_
	BOK	_x000D_
	ATG4B	_x000D_
	ING5	_x000D_
	D2HGDH	_x000D_
	GAL3ST2	_x000D_
	NEU4	_x000D_
	RTP5	_x000D_
	FAM110C	_x000D_
	SH3YL1	_x000D_
	TMEM18	_x000D_
	PXDN	_x000D_
	TSSC1	_x000D_
	ADI1	_x000D_
	MBOAT2	_x000D_
	ITGB1BP1	_x000D_
	ADAM17	_x000D_
	YWHAQ	_x000D_
	CYS1	_x000D_
	ODC1	_x000D_
	NOL10	_x000D_
	PDIA6	_x000D_
	FLJ33534	_x000D_
	ROCK2	_x000D_
	NBAS	_x000D_
	OSR1	_x000D_
	TTC32	_x000D_
	WDR35	_x000D_
	MATN3	_x000D_
	LAPTM4A	_x000D_
	SDC1	_x000D_
	PUM2	_x000D_
	LDAH	_x000D_
	APOB	_x000D_
	ATAD2B	_x000D_
	C2orf44	_x000D_
	SF3B6	_x000D_
	TP53I3	_x000D_
	ITSN2	_x000D_
	PTRHD1	_x000D_
	DNAJC27	_x000D_
	POMC	_x000D_
	DTNB	_x000D_
	KIF3C	_x000D_
	HADHA	_x000D_
	ADGRF3	_x000D_
	OTOF	_x000D_
	OST4	_x000D_
	CGREF1	_x000D_
	PREB	_x000D_
	PRR30	_x000D_
	SLC5A6	_x000D_
	SLC30A3	_x000D_
	UCN	_x000D_
	MPV17	_x000D_
	GTF3C2	_x000D_
	EIF2B4	_x000D_
	ZNF513	_x000D_
	PPM1G	_x000D_
	IFT172	_x000D_
	FNDC4	_x000D_
	CCDC121	_x000D_
	SUPT7L	_x000D_
	RBKS	_x000D_
	TRMT61B	_x000D_
	C2orf71	_x000D_
	ALK	_x000D_
	GALNT14	_x000D_
	FAM98A	_x000D_
	FEZ2	_x000D_
	STRN	_x000D_
	HEATR5B	_x000D_
	EIF2AK2	_x000D_
	CEBPZ	_x000D_
	PRKD3	_x000D_
	ATL2	_x000D_
	HNRNPLL	_x000D_
	SRSF7	_x000D_
	DHX57	_x000D_
	SOS1	_x000D_
	MAP4K3	_x000D_
	THUMPD2	_x000D_
	KCNG3	_x000D_
	OXER1	_x000D_
	HAAO	_x000D_
	ZFP36L2	_x000D_
[truncated: 12,302 more rows]

## Sheet: 4_V1_V3_V5_ctrl
HEPG2_CTRL	HEPG2_V1:HEPG2_V3	HEPG2_V1:HEPG2_V5	HEPG2_V3:HEPG2_V5	HEPG2_V1:HEPG2_CTRL	HEPG2_V3:HEPG2_CTRL	HEPG2_V5:HEPG2_CTRL	HEPG2_V1:HEPG2_V3:HEPG2_V5	HEPG2_V1:HEPG2_V3:HEPG2_CTRL	HEPG2_V1:HEPG2_V5:HEPG2_CTRL	HEPG2_V3:HEPG2_V5:HEPG2_CTRL	HEPG2_V1:HEPG2_V3:HEPG2_V5:HEPG2_CTRL	HEPG2_V1	HEPG2_V3	HEPG2_V5_x000D_
CALML6	CDA	S100A7A	ZDBF2	EPHB2	CLCNKB	CCDC18	EPHA8	ANGPTL7	THAP3	C1orf228	NULL	TP73	AADACL3	AMY1C_x000D_
ACTRT2	TFAP2E	LOC101928034	REG3A	HAO2	PADI6	PTPRC	ZSCAN20	CNKSR1	VPS13D	HPDL	NA	KCNQ4	SPRR3	CACNA1E_x000D_
ACTL8	MLLT11	C1orf61	IHH	PDE4DIP	OPRD1	NR5A2	PRR9	BMP8A	DCDC2B	GPR88	OR4F5	FOXD3	RXFP4	C1orf127_x000D_
FAM43B	CFAP74	SELE	HOXD4	FCER1G	FCGR1B	MGAT4EP	GPR137B	VCAM1	AGO4	SHISA4	SAMD11	HSD3B1	RP11-12M5.1	SPRR2F_x000D_
LCK	EFNA3	OSGEPL1	CDC42EP3	FASLG	APCS	OR2M4	LPAR3	LCE2C	PRKACB	GJC2	KLHL17	BECN2	C1orf100	FZD7_x000D_
DNASE2B	SMYD1	PXYLP1	PLCL2	TGFB2	CFHR4	PIK3R3	MMP23B	TDRD10	HSD3B2	RUNX3	PLEKHN1	OR2W5	RHCE	TFCP2L1_x000D_
KIAA1324	LINC00116	NEURL1B	LRRC14B	OR2G2	CRB1	CYP4A11	ZNF619	CD1C	OAZ3	AIM1L	ISG15	PRAMEF18	TRIM63	KCNH7_x000D_
PIFO	PROKR1	ADAMTSL1	PRRX2	PTGER3	OR2M5	COL24A1	ZIC4	BRINP2	CRCT1	TESK2	AGRN	COL8A2	MAP3K6	CLK1_x000D_
CD101	DCLK3	MPDZ	LCN8	CD58	KIF17	C1orf194	TNF	IGFN1	LELP1	C1orf87	LINC01342	TAF1A	A3GALT2	CCDC66_x000D_
FCGR1A	CLEC3B	FBP1	FAAH2	FCRL4	FAM78B	LIN9	TREML2	OPTC	KIRREL	SPRR2B	TTLL10	C1orf145	EVA1B	PRRT3_x000D_
LCE6A	SPOCK3	CLIC3	FANK1	DPT	SLC26A9	DYNC2LI1	RTN4IP1	VASH2	HSPA6	OR10J3	B3GALT6	LOC100129924	GNG12	ACTRT3_x000D_
VANGL2	SLC4A9	CXorf57	ASB13	TNFSF4	LOC149373	IL1RL2	TAS2R3	KIF26B	GORAB	IGSF9	SCNN1D	KCNJ3	DENND2D	ATG10_x000D_
PRRX1	JAKMIP2	TRIM3	OR13A1	KIF21B	POLR3GL	CCDC140	PDE1C	FAM131C	C1orf53	LINC00303	PUSL1	GPR1	OVGP1	PCDHB13_x000D_
TMCC2	ADAMTS2	DTX1	OR52B6	ESRRG	FCGR2B	CCDC121	DMRT1	TCTEX1D4	GPR37L1	C1orf229	CPTP	GRM7	IGSF3	GRXCR2_x000D_
TRIM67	OR2H1	ITGA5	OR9Q2	GBP2	TAS1R2	LOC100506142	CCDC187	TSPAN2	TATDN3	IER5	TMEM88B	ITGA9	KCNN3	RSPH4A_x000D_
C1orf101	IP6K3	SLC6A15	TRPM5	SLC9A4	C2orf78	KCNJ13	NPY4R	TBX15	DISP1	SIX3	VWA1	FANCD2OS	MAP1LC3C	NEDD9_x000D_
MFAP2	ZC2HC1B	CD163L1	HRASLS5	IL37	MYO7B	VIPR1	TRIM21	LCE3E	CNST	CYP26B1	MIB2	RFTN1	FAM49A	DLL1_x000D_
FABP3	SPATA31E1	ADCK1	FAM181B	GALNT5	ALPI	MITF	AMICA1	CFAP126	NPPA	ANKRD44	PRKCZ	WNT5A	LYPD1	HLA-DOB_x000D_
SYNC	SSX2B	RIPK3	MSRB3	STK16	TRPM8	KALRN	CLEC2D	OLFML2B	UQCRHL	CCDC85A	SKI	FAM107A	LRP1B	IPCEF1_x000D_
OSCP1	CXorf51A	TBKBP1	IRG1	SGPP2	FAM150B	RASSF1	BEGAIN	EXOC8	RNF186	VILL	RER1	ATP13A5	CRYBA2	LOC100130705_x000D_
RHBDL2	FAM24A	P2RX5-TAX1BP3	LCP1	CHRNA1	NR4A2	C3orf18	ASPG	RORC	C1orf234	GHRL	FAM213B	KCNMB2	CCR8	CALCR_x000D_
NT5C1A	EBF3	MYH14	SSTR1	ARHGEF33	DNER	ERC2	APOBR	MUC1	SPATA6	RBP2	PRDM16	SRGAP3	ADPRH	ARHGEF35_x000D_
IPP	ACRBP	PPP1R37	PTX4	FBLN2	IQCF2	ASTE1	C17orf98	C1orf204	VAV3	JAKMIP1	ARHGEF16	TM4SF19	CLSTN2	TPD52L3_x000D_
TTC39A	AGAP2	KLHDC7B	TEX19	TTC21A	TMPRSS7	IQCG	MAPK4	DUSP28	OTUD7B	IL21	TPRG1L	RUFY3	CX3CR1	OR1L4_x000D_
AP4B1	PDX1	RFPL3S	KATNAL2	GRM2	TMEM212	DCAF4L1	LRRC8E	CDKL4	USF1	PCDHGC3	SMIM1	NPY2R	KY	PRUNE2_x000D_
OR6Y1	MTUS2		ZNF549	KBTBD8	WNT7A	PRIMPOL	PDE4C	CLEC4F	ADAMTS4	FYB	DFFB	ETNPPL	PRR23A	CT45A1_x000D_
VAMP4	PCDH9		PRAM1	TAGLN3	MON1A	RAB28		NAT8	CD247	F2RL2	KCNAB2	PDE8B	P4HTM	MAGEC1_x000D_
ZNF669	ATL1		RSPH6A	CHCHD6	IL5RA	QRFPR		M1AP	CTSE	FAM114A2	RNF207	FAM151B	NRROS	TRPC5_x000D_
KCNC4	GLDN		DZANK1	HRG	TLR9	STOX2		FOXI3	DUSP10	LTA	LINC00337	IL3	PRSS46	MGEA5_x000D_
SPRR2A	WDR72		VPREB1	CYP8B1	MSX1	TRAPPC13		GPAT2	NUP133	PACSIN1	HES3	C5orf56	C3orf62	MS4A10_x000D_
EFR3B	CCL22			SPICE1	C4orf47	GRIA1		TMEM163	SEPN1	IQCE	ESPN	FAT2	PLSCR2	YPEL4_x000D_
PLEK	GRAPL			TMEM44	SOWAHA	C5orf49		CRYGD	RNPC3	ABCA13	TAS1R1	FAM71B	NSG1	KCNE3_x000D_
CNGA3	RUNDC3A			APOD	AFAP1L1	AGXT2		ARPP21	LHX4-AS1	WBSCR17	PHF13	MUC21	PRDM5	PRH2_x000D_
HOXD8	MFSD6L			IQCF4	EFNA5	TTC33		CCRL2	LYPD8	CPSF4	CAMTA1	HCG22	ASB5	PDE3A_x000D_
LOC101928327	HOXB-AS3			TM4SF19-TCTEX1D2	MZB1	OXCT1		FAM212A	TAF1B	SLC26A4	VAMP3	CD109	ADGRL3	APAF1_x000D_
RUFY4	INAFM1			LIAS	HAND1	IRF1		SPATA12	TRIM54	EN2	PER3	FAM26E	FBXL7	PIBF1_x000D_
CMPK2	LIPE			KIAA1211	DRD1	IL9		ALDH1L1-AS1	CFAP36	TMEM196	PARK7	FABP7	PLAC8L1	TTBK2_x000D_
ADCY3	WFDC8			SEL1L3	LINC00243	LIX1		CLDN18	ELMOD3	NOD1	SLC45A1	TCP11	FLT4	CIB2_x000D_
CAPN14	GATA5			NAP1L5	DEFB113	PRELID2		XIRP1	KCNIP3	CLDN3	ENO1	B3GAT2	CDKL3	WDR61_x000D_
TMEM17	ADAMTS5			VCAN	TMEM244	ZNF165		PROK2	CFAP221	PCLO	H6PD	RRAGD	TDRD6	PLEKHO2_x000D_
FTCDNL1	UPB1			FASTKD3	PDE10A	CLPSL2		ILDR1	GALNT13	TMEM168	SPSB1	ADGRF4	LY6G5C	KDM8_x000D_
SPHKAP				SEMA5A	SLC12A9	NRN1		SLC12A8	NBEAL1	ATG9B	SLC25A33	TFPI2	FILIP1	ABCA3_x000D_
DNAJB3				C5orf34	GS1-259H13.2	HIST1H1A		UROC1	MOGAT1	CNPY1	TMEM201	CYP3A7	LRRC72	ARHGAP27_x000D_
LBH				ANKRD55	KIAA1456	GABRR1		MGLL	SP100	DEFB105B	PIK3CD	ACTL6B	CAV1	PRAC1_x000D_
ATP6V1E2				LCP2	XKR4	PHTF2		UPK1B	ITGB1BP1	POU5F1B	NMNAT1	OR9A2	OR2F1	ZNF233_x000D_
WDPCP				BTN1A1	TRIM55	VPS50		PRDM8	OSR1	MAPK15	UBE4B	NOV	ZNF862	EID2B_x000D_
FGD5				OR2J2	FAM167A	SH2B2		DSPP	DNAJC27	WDR97	KIF1B	PEBP4	GRID2IP	ZNF284_x000D_
TMIE				TTBK1	PRDM14	CCDC146		RP11-10L7.1	DTNB	NEFL	PGD	C8orf86	TRIL	APOBEC3D_x000D_
LNP1				SLC22A7	TSNARE1	TMEM67		INTU	GCFC2	ADRB3	APITD1-CORT	RDH10-AS1	PHKG1	_x000D_
SIDT1				LOC441155	FANCG	GPIHBP1		KIAA0922	TSGA10	TMEM249	PEX14	SMARCA2	PDK4	_x000D_
KBTBD12				OGFRL1	SPACA5	RHPN1		TENM3	LYG2	SH3GL2	TARDBP	OR1J4	GRM8	_x000D_
RASA2				HEY2	SPACA5B	LGI3		FGFBP1	C1QL2	OBP2A	UBIAD1	CRB2	KEL	_x000D_
GRIP2				TAAR9	ARMCX1	FBXO43		PCDH18	CFC1	C9orf139	PTCHD2	LINGO2	ZNF705B	_x000D_
DPPA4				OPRM1	HSFX1	FBXO32		FRG2	GRB14	OR1J1	FBXO44	LPAR1	CHRNB3	_x000D_
PRR23B				OFCC1	GAGE1	ADHFE1		BST1	SPC25	CARD9	FBXO6	FIBCD1	SNTG1	_x000D_
TM4SF18				LINC00336	TBL1Y	C9orf9		MGARP	STK17B	TMEM210	DRAXIN	TMEM31	CA2	_x000D_
MB21D2				HMGCLL1	SRY	GKAP1		ZNF879	RESP18	SH2D1A	AGTRAP	ZCCHC18	ATP6V0D2	_x000D_
EPHB1				EPHA7	TMEM72	XPA		TRPC7	IRS1	SPRY3	C1orf167	CLDN2	C8orf31	_x000D_
MKRN2OS				NMBR	FRMPD2B	SVEP1		FNDC9	LINC00471	SPANXC	PLOD1	GPR143	SLC18A1	_x000D_
CELSR3				AGPAT4	OIT3	CDKL5		OR2V1	MORN2	RAB40A	MFN2	RIPPLY1	PURG	_x000D_
DGKG				FAM65B	STAMBPL1	ASMTL		OPN5	BBS5	MAGEA5	MIIP	GPC4	TMEM75	_x000D_
STATH				GSTA5	HECTD2	ATRX		PRDM13	TRABD2A	PRY	TNFRSF8	SSX5	SCRT1	_x000D_
PSAPL1				SDK1	UCMA	PRY2		GJA1	ITPR1	PRYP3	TNFRSF1B	RPS4Y2	TYRP1	_x000D_
ABLIM2				WBSCR28	LOC102724323	IL2RA		SYTL3	LMCD1	FZD8	PRAMEF12	FAM197Y1	MURC	_x000D_
EPHA5				CCDC136	HBG2	SKIDA1		FAM120B	ENTPD3	FAM13C	PRAMEF7	SFTPA1	DEC1	_x000D_
TSPAN5				CPA1	POU6F1	ZNF32		MAS1L	ZNF620	SYNPO2L	PRAMEF9	C10orf62	TLR4	_x000D_
ZGRF1				SOSTDC1	CCDC70	KCNIP2		RNF39	EBLN2	DUSP13	PRAMEF5	PAX2	OR1K1	_x000D_
ARSJ				FAM180A	MRPS31	TNNT3		HLA-DRB5	ARGFX	BRSK2	PRDM2	SORCS3	KLF4	_x000D_
NIM1K				ZNF786	RDH12	OR52N2		HLA-DQB1	EAF2	PELI3	KAZN	C10orf91	IFNA8	_x000D_
FCHO2				ZNF425	SLC25A21	LGALS12		ZBTB22	CSTA	DYNC2H1	TMEM51	TACR2	PHEX	_x000D_
KIF4B				GHRHR	TGFB3	DNAJB13		BEND3	TM4SF4	OR52B4	EFHD2	MYOF	CXorf67	_x000D_
LOC101928093				MGC27345	EDDM3A	C11orf63		ALDH8A1	RTP1	WNT11	CTRC	LINC01219	ZXDB	_x000D_
DNAH5				EPHX2	CATSPERB	OR52L1		ADGRF2	CLDN16	OR6T1	DNAJC16	OR52D1	XPNPEP2	_x000D_
FGF10				CSPP1	CKMT1B	SOX6		DSE	ATP13A5-AS1	TMEM25	RSC1A1	SYT9	NDP	_x000D_
GDF9				STMN2	CILP	IMMP1L		ATP6V1G2	FBXO45	INTS5	PLEKHM2	TCP11L1	ZCCHC5	_x000D_
SPINK1				OR1N2	IGDCC4	RAG2		FAM221A	AZI2	CNTN1	SLC25A34	TRIM51	TCEAL3	_x000D_
NMUR2				CFAP77	HBQ1	OR9I1		AUTS2	CISH	OLR1	TMEM82	APBB1	FIGF	_x000D_
ATP10B				IFNA14	C16orf71	ALDH3B2		CARD11	ARHGEF3	SELPLG	FBLIM1	GAB2	HABP2	_x000D_
PCDHB4				BAG1	LOC100287036	LOC100133315		ELMO1	WDR5B	MLNR	SPEN	MMP10	DPYSL4	_x000D_
C9				CCL21	C16orf90	FAM76B		NACAD	TBL1XR1	FRMD6	C1orf64	TMPRSS5	GFRA1	_x000D_
APBB3				IGFBPL1	ARHGDIG	COLCA1		EPHA1	METTL6	ADSSL1	NECAP2	TAS2R10	LRRC4C	_x000D_
SH3TC2				ANKRD20A1	SYT17	B3GNT4		GIMAP6	CCDC51	RPL10L	FAM231B	TRPV4	MTL5	_x000D_
TREML4				TTF1	DNAI2	GLS2		LSMEM1	IFT80	TMEM30B	FAM231C	SOX21	TRIM29	_x000D_
KCNQ5				TMEM8C	LRRC75A	ACAD10		PRSS2	LINC01587	DPF3	CROCC	SLC15A1	SIPA1	_x000D_
ANKRD6				ASMT	CCL1	OLFM4		ZPBP	USP17L10	SLC35F4	PADI3	DOCK9	SAA2	_x000D_
ARG1				ARHGAP36	GAS2L2	G2E3		FGF17	CXCL1	UNC13C	PADI4	PCDH20	EMP1	_x000D_
TAAR8				FATE1	KRT15	RTN1		ERICH5	THAP9	RHOV	ARHGEF10L	SLC39A2	MUCL1	_x000D_
STX11				ZNF185	CEACAM16	NRDE2		USP17L3	GRIA2	EPB42	IGSF21	NPAS3	CABP1	_x000D_
FNDC1				CXorf23	ARRDC5	OR4M2		TTPA	CEP44	GLIS2	PAX7	PTGDR	CLEC4C	_x000D_
PLG				PPP1R3F	SLC25A41	HAPLN3		EYA1	TRIML1	HS3ST4	MRTO4	THAP10	LINC01465	_x000D_
ERVFRD-1				CDY2A	LYPD3	DTWD1		CDH17	CCKAR	ITGAL	PQLC2	CDH1	ANO2	_x000D_
ADTRP				LYZL1	PNMAL1	IRX5		NIPAL2	CHIC2	PARD6A	OTUD3	ZP2	FREM2	_x000D_
ZBTB12				GJD4	SLC8A2	GP2		MLANA	RCHY1	ODF4	PLA2G5	YPEL2	MAB21L1	_x000D_
RHAG				IDI2	ZNF541	GAS8-AS1		TMC1	SPATA4	AOC2	PLA2G2F	COLEC12	STOML3	_x000D_
BVES				ITGA8	SBK2	TBX21		CFAP157	CLDN24	PLSCR3	VWA5B1	ANKRD24	OR4K13	_x000D_
POPDC3				ATOH7	LRFN3	PPM1E		FAM221B	PDGFRA	RCVRN	PINK1	CYP2A13	AP3B2	_x000D_
COL10A1				KLLN	LILRA4	ZNF18		TRPM3	RNF212	MYH2	NBPF3	PALM3	WFDC1	_x000D_
TAAR5				CPEB3	LKAAEAR1	KRT32		MAGEB17	SCLT1	STAC2	LDLRAD2	CLC	CCDC154	_x000D_
SLC2A12				MAPK8IP1	C21orf58	KIAA1328		CYBB	SLC6A19	KRT33B	HSPG2	PLAUR	PRSS22	_x000D_
MYB-AS1				PTPRJ	CRYBB3	C18orf54		GAGE4	RXFP3	APCDD1	CELA3B	MYPOP	PRSS54	_x000D_
PBOV1				MS4A18	MCHR1	ALPK2		AWAT1	ZSWIM6	CACTIN-AS1	CELA3A	ZNF835	BEAN1-AS1	_x000D_
NOX3				NPAS4	CCT8L2	ZNF439		SPANXB1	TNFAIP8	DAND5	CDC42	LILRB2	B4GALNT2	_x000D_
LINC01590				TRIM49C		KIR3DX1		TMEM187	FBXL21	SIN3B	ZBTB40	TTLL9	EPX	_x000D_
TIAM2				CXCR5		ZIK1		MID1	SLC26A2	SLC5A5	C1QA	FAM209A	MIR22HG	_x000D_
ZBED9				TRIM5		ZNF812P		CITED1	CREBRF	NPAS1	C1QC		DLG4	_x000D_
GSTA3				TRIM66		RASIP1		SLC25A53	POC5	SIRT6	C1QB		ABCA8	_x000D_
LINC00473				ELF5		ZNF586		GPR119	MTX3	PSPN	KDM1A		RNF157	_x000D_
PSMG3-AS1				HARBI1		SLC24A3		PAGE5	CCDC112	ZNF558	ZNF436-AS1		DNAH17	_x000D_
CFAP69				RAB30		OVOL2		USP26	HTR4	IL12RB1	RPL11		FHOD3	_x000D_
CNPY4				VSTM5		UMODL1		PALD1	PDGFRB	GGN	TCEB3		S1PR4	_x000D_
ZAN				SLN		PLA2G3		CDH23	TRIM52	TMEM150B	PITHD1		C19orf38	_x000D_
LEP				OR10S1		SGSM3		OPN4	ACSL6	MZF1	LYPLA2		GRIN2D	_x000D_
TAS2R41				KRTAP5-9				CYP2C9	DNAJC18	ZNF493	PNRC2		LGI4	_x000D_
CCL24				RP11-732A19.2				ACSM6	NUDCD2	DNAAF3	GRHL3		KLK13	_x000D_
PRSS1				P2RX2				TECTB	CD83	FAM110A	NIPAL3		ZNF582	_x000D_
C7orf61				SP7				ARMS2	MSH5	BPIFA3	RCAN3		CYP2A6	_x000D_
ADGRA2				EPYC				GPRIN2	TSPO2	MAP1LC3A	NCMAP		PSG9	_x000D_
ZFHX4				LINC00173				ZNF488	SDHAF4	TNNC2	CLIC4		LILRB3	_x000D_
LRRCC1				CYP27B1				ANXA8L1	MYO6	SYNJ1	TMEM50A		ACTL10	_x000D_
ODF1				NOS1				SMPD1	CEP57L1	ITGB2	TMEM57		PTPRT	_x000D_
SCX				C1QTNF9B-AS1				OLFML1	KPNA5	GAS2L1	LDLRAP1		KRTAP21-1	_x000D_
CSMD1				HS6ST3				INSC	LAMA2	CECR5	PDIK1L		LOC388882	_x000D_
ZNF705G				GJB6				CREB3L1	AKAP7	LOC101929372	ZNF593		MMP11	_x000D_
DEFB136				AMER2				OR6Q1	MYLK4	RIMBP3	CEP85			_x000D_
CYP7A1				ENOX1				BEST1	F13A1	LRP5L	SH3BGRL3			_x000D_
CYP7B1				SMIM2				TIGD3	GPLD1	C22orf31	CD52			_x000D_
PAG1				SLITRK1				DEFB108B	HIST1H2AK	MAPK8IP2	LIN28A			_x000D_
PSKH2				LIG4				THRSP	ZSCAN31		DHDDS			_x000D_
CCNE2				OR4N2				ENDOD1	AARS2		HMGN2			_x000D_
TMEM74				CMTM5				NCAM1	RAB23		RPS6KA1			_x000D_
C9orf47				INSM2				ANKK1	COL12A1		ARID1A			_x000D_
ACTL7A				RHOJ				ZBTB16	CEP162		PIGV			_x000D_
MORN5				EXOC3L4				PDZD3	FAM162B		ZDHHC18			_x000D_
TTC16				SOS2				OR51H1	HIST1H4I		SFN			_x000D_
C9orf24				MIR5195				ZBTB3	FAM217A		NUDC			_x000D_
OR2S2				IQCH				PDGFD	KHDC1		TRNP1			_x000D_
TMEM252				CORO2B				DSCAML1	ELFN1		WDTC1			_x000D_
APBA1				PAQR5				B3GAT1	LFNG		TMEM222			_x000D_
TRPM6				POTEB				CALCB	KLHL7		SYTL1			_x000D_
KIF27				CHRFAM7A				H1FNT	EEPD1		GPR3			_x000D_
ANGPTL2				PRM1				PDE1B	IKZF1		FAM76A			_x000D_
LCN10				MYH11				ENDOU	TYW1		STX12			_x000D_
ARSF				C16orf45				FIGNL2	CROT		PPP1R8			_x000D_
SSX6				CYB5D2				KRT72	RUNDC3B		THEMIS2			_x000D_
GRIA3				TTC25				CYSLTR2	FAM185A		SMPDL3B			_x000D_
BGN				CNTNAP1				ITGBL1	DUS4L		XKR8			_x000D_
ASB11				CCDC40				FAM155A	PDGFA		ATPIF1			_x000D_
MAP3K15				GPR179				LINC00346	HOXA5		SESN2			_x000D_
SYN1				BTBD17				LINC00552	HIP1		MED18			_x000D_
KCND1				SGK494				OR11H7	KRIT1		PHACTR4			_x000D_
ALAS2				SLC14A2				OR10G3	FAM133B		RCC1			_x000D_
AWAT2				FAM69C				PLEK2	KPNA7		TRNAU1AP			_x000D_
TEX13B				TMEM38A				FBLN5	NAPEPLD		RAB42			_x000D_
GPR101				ZNF578				TTC6	PUS7		GMEB1			_x000D_
PNMA5				KIR2DS5				GOLGA6L22	SLC26A3		YTHDF2			_x000D_
GAB3				ZNF470				NR2E3	WNT2		EPB41			_x000D_
CLIC2				TNFSF14				TM6SF1	SKAP2		PTPRU			_x000D_
TCEANC				PSG1				MESP2	THAP5		ZCCHC17			_x000D_
OTUD1				IGFL4				PLA2G4D	USP17L1		SERINC2			_x000D_
ALOX5				NTN5				PATL2	ERI1		LINC01225			_x000D_
WNT8B				ZNF416				DUOX2	ESCO2		TINAGL1			_x000D_
TLX1				ZNF324				TMC3	SOX17		HCRTR1			_x000D_
INA				ZNF20				C15orf40	SPAG1		KHDRBS1			_x000D_
VWA2				CSTL1				OR1F1	FER1L6		TMEM39B			_x000D_
KCNK18				CST8				SMIM22	MBOAT4		KPNA6			_x000D_
DMBT1				GPCPD1				NME3	MSC		TXLNA			_x000D_
TBATA				LINC01429				PRSS36	C8orf59		CCDC28B			_x000D_
FFAR4				KCNB1				CDH11	ABRA		IQCC			_x000D_
C11orf42				C21orf140				MAF	COL22A1		EIF3I			_x000D_
MICALCL				KCNE1				HBM	SORBS3		FAM167B			_x000D_
HTATIP2				MOV10L1				LOC100506388	FNTA		HDAC1			_x000D_
FIBIN				TTLL1				CDRT15L2	KHDRBS3		RBBP4			_x000D_
OR4A8				TUBGCP6				CCL13	RUSC2		KIAA1522			_x000D_
OR5D14								ZPBP2	IDNK		S100PBP			_x000D_
OR5A1								C17orf77	ERCC6L2		HPCA			_x000D_
CNIH2								BORCS6	FOXE1		RNF19B			_x000D_
NAALAD2								RNF222	ZNF483		ZNF362			_x000D_
C11orf87								HOXB13	BSPRY		GJB5			_x000D_
HTR3B								CRHR1	SWI5		GJA4			_x000D_
ART5								NOS2	HMCN2		ZMYM1			_x000D_
OR52E6								CETN1	C8G		ZMYM4			_x000D_
CSRP3								PRELID3A	ARID3C		NCDN			_x000D_
KCNA4								DSG4	AGTPBP1		AGO1			_x000D_
SLC22A25								NFATC1	CDK20		AGO3			_x000D_
CATSPER1								MYOM1	SPATA31C2		ADPRHL2			_x000D_
P4HA3								LAMA1	BAAT		MAP7D1			_x000D_
OR8B12								TCEB3B	OR1B1		THRAP3			_x000D_
TP53AIP1								PRTN3	KLHL9		ZC3H12A			_x000D_
TRIM6								SLC44A2	GAGE12H		DNALI1			_x000D_
PRG2								OR10H4	GAGE12D		CDCA8			_x000D_
HSD17B6								FAM129C	GAGE12G		MANEAL			_x000D_
SLC26A10								PRG1	LOC100287728		C1orf122			_x000D_
STAB2								PINLYP	LOC389895		UTP11L			_x000D_
MFAP5								C5AR2	MTM1		AKIRIN1			_x000D_
GPR19								ELSPBP1	MXRA5		NDUFS5			_x000D_
GSG1								CCDC155	TRAPPC2		MACF1			_x000D_
LINC01559								MYBPC2	UPF3B		OXCT2P1			_x000D_
KRT78								EPS8L1	TMEM255A		PPIE			_x000D_
IL31								FCER2	ELF4		MFSD2A			_x000D_
GALNT9								PGLYRP2	MSN		CAP1			_x000D_
KIF5A								SCGB2B2	FAM127C		RLF			_x000D_
PRR4								PSG11	DAZ2		ZMPSTE24			_x000D_
ARL11								EXOC3L2	MASTL		SMAP2			_x000D_
GPR12								SHISA7	NUTM2B		ZFP69B			_x000D_
ERICH6B								LILRA6	NKX2-3		EXO5			_x000D_
POU4F1								CFAP61	ADD3		ZNF684			_x000D_
NEK5								CST2	HMX3		NFYC			_x000D_
TPPP2								PTGIS	FAM188A		CTPS1			_x000D_
LRRC16B								BMP7	ANKRD26		FOXO6			_x000D_
NYNRIN								MX1	ZNF248		GUCA2B			_x000D_
CHGA								UBASH3A	CH25H		RIMKLA			_x000D_
CYP46A1								KRTAP6-2	TEX36		PPIH			_x000D_
RNASE13								COL18A1-AS1	CLRN3		YBX1			_x000D_
OR5AU1								C22orf15	PRPF18		ZNF691			_x000D_
KCNK10								SLC35E4	BORCS7		TMEM125			_x000D_
IFT43								RIBC2	LHPP		TIE1			_x000D_
SCG5								SEC14L6	ODF3		CDC20			_x000D_
C15orf53								C22orf34	TRIM49B		SZT2			_x000D_
EID1									OR4A15		PTPRF			_x000D_
CSPG4									MS4A1		KDM4A			_x000D_
CHRNA3									TBC1D10C		ST3GAL3			_x000D_
PLIN1									LRTOMT		ARTN			_x000D_
MCTP2									ACER3		IPO13			_x000D_
LINS1									EED		DPH2			_x000D_
SCNN1G									CEP295		ATP6V0B			_x000D_
CACNG3									HYLS1		B4GALT2			_x000D_
ADCY7									OR51G2		CCDC24			_x000D_
TSNAXIP1									HBB		KLF17			_x000D_
CHST4									MRGPRX1		DMAP1			_x000D_
VAT1L									OR4C12		RNF220			_x000D_
LINC00311									OR5I1		KIF2C			_x000D_
ZNF469									OR5A2		RPS8			_x000D_
C16orf97									CHRDL2		PLK3			_x000D_
CES5A									ALKBH8		BTBD19			_x000D_
ZNF821									DDIAS		UROD			_x000D_
PRDM7									GRAMD1B		TOE1			_x000D_
FBXO39									KCNMB4		MMACHC			_x000D_
ALOX12									MYF5		AKR1A1			_x000D_
CTB-75G16.3									RFX4		NASP			_x000D_
CNTD1									IFT81		TMEM69			_x000D_
CCDC103									NRIP2		MAST2			_x000D_
HP09025									CRACR2A		TSPAN1			_x000D_
OR3A1									CSRNP2		LURAP1			_x000D_
ZNF624									KRT80		RAD54L			_x000D_
KRT20									AVPR1A		UQCRH			_x000D_
KRTAP29-1									CEP290		NSUN4			_x000D_
PPY									HVCN1		FAAH			_x000D_
SLC4A1									TAOK3		DMBX1			_x000D_
SKAP1									PLA2G1B		TEX38			_x000D_
DLGAP1									TMEM132D		CMPK1			_x000D_
B4GALT6									MYRFL		FOXE3			_x000D_
MC4R									PUS7L		SLC5A9			_x000D_
SERPINB2									DNAJC14		CDKN2C			_x000D_
TSPAN16									STAC3		RNF11			_x000D_
IGSF23									SETDB2		OSBPL9			_x000D_
GIPR									CLDN10		BTF3L4			_x000D_
SPACA6									CAB39L		ZFYVE9			_x000D_
FPR2									ZIC5		PRPF38A			_x000D_
DPRX									DCUN1D2		GPX7			_x000D_
ZNF71									RNASE6		FAM159A			_x000D_
PLPP2									DNAAF2		ZYG11B			_x000D_
OR7G2									FAM161B		SCP2			_x000D_
SYCE2									ENTPD5		PODN			_x000D_
UPK1A-AS1									GPR68		CPT2			_x000D_
IGFL3									TMEM251		DMRTB1			_x000D_
KCNA7									EFCAB11		DIO1			_x000D_
VSTM1									SYNE3		LRRC42			_x000D_
LGALS17A									INAFM2		TCEANC2			_x000D_
ZNF583									FAM63B		MRPL37			_x000D_
LRFN1									GDPGP1		ACOT11			_x000D_
PSG2									C15orf32		MROH7			_x000D_
ZNF229									GABRB3		TMEM61			_x000D_
BPIFB1									TRPM1		BSND			_x000D_
TSHZ2									KATNBL1		PCSK9			_x000D_
DEFB128									NEDD4		PRKAA2			_x000D_
EFCAB8									RBPMS2		C8A			_x000D_
L3MBTL1									GANC		FGGY			_x000D_
RBM11									GOLGA8R		HOOK1			_x000D_
KRTAP20-1									GOLGA8K		NFIA			_x000D_
PARVG									HDGFRP3		INADL			_x000D_
SLC7A4									CIITA		USP1			_x000D_
ATP5L2									CLEC19A		ATG4C			_x000D_
KIAA1644									ZNF720		PGM1			_x000D_
PRAMEF11									FOXL1		ROR1			_x000D_
HNRNPCL4									HIRIP3		RAVER2			_x000D_
									CLUAP1		AK4			_x000D_
									MMP2		LEPR			_x000D_
									C16orf74		MIER1			_x000D_
									ZFP3		GADD45A			_x000D_
									USP43		SRSF11			_x000D_
									ADPRM		HHLA3			_x000D_
									FNDC8		CTH			_x000D_
									CACNA1G		TYW3			_x000D_
									TEKT1		LHX8			_x000D_
									ZBTB4		RABGGTB			_x000D_
									SLC25A35		ST6GALNAC3			_x000D_
									SPDYE4		ST6GALNAC5			_x000D_
									GRAP		FAM73A			_x000D_
									AKAP10		ADGRL2			_x000D_
									RP11-466A19.5		RPF1			_x000D_
									KRT28		CYR61			_x000D_
									KRT13		SH3GLB1			_x000D_
									TTLL6		LMO4			_x000D_
									GNGT2		PKN2			_x000D_
									TRIM65		LRRC8B			_x000D_
									KRBA2		ZNF326			_x000D_
									TRIM16		CDC7			_x000D_
									KRTAP1-1		BRDT			_x000D_
									LAMA3		RPAP2			_x000D_
									IMPACT		RPL5			_x000D_
									TAF4B		MTF2			_x000D_
									RNF165		DR1			_x000D_
									LIPG		FNBP1L			_x000D_
									CDH20		ABCD3			_x000D_
									CNDP1		SLC44A3			_x000D_
									LINC00668		LOC729970			_x000D_
									MC2R		RWDD3			_x000D_
									CPLX4		PTBP2			_x000D_
									RNF152		SNX7			_x000D_
									MUM1		PALMD			_x000D_
									ATCAY		AGL			_x000D_
									SWSAP1		SLC35A3			_x000D_
									MVB12A		MFSD14A			_x000D_
									THEG5		TRMT13			_x000D_
									ZNF181		RTCA			_x000D_
									ZNF30		CDC14A			_x000D_
									GAPDHS		SLC30A7			_x000D_
									SIGLECL1		S1PR1			_x000D_
									CACNG7		PRMT6			_x000D_
									ZNF805		FAM102B			_x000D_
									ZNF563		PRPF38B			_x000D_
									BST2		STXBP3			_x000D_
									ZNF681		GPSM2			_x000D_
									ZNF565		TMEM167B			_x000D_
									GMFG		SARS			_x000D_
									SERTAD1		CELSR2			_x000D_
									ZNF83		SYPL2			_x000D_
									ZNF888		ATXN7L2			_x000D_
									ZNF223		CYB561D1			_x000D_
									ZNF728		GPR61			_x000D_
									IGFLR1		CSF1			_x000D_
									ZFP30		AHCYL1			_x000D_
									ZNF296		STRIP1			_x000D_
									SNAP25		UBL4B			_x000D_
									DEFB115		SLC6A17			_x000D_
									MMP24		RBM15			_x000D_
									SEMG1		PROK1			_x000D_
									OPRL1		CEPT1			_x000D_
									LRRN4		ATP5F1			_x000D_
									BFSP1		C1orf162			_x000D_
									BCAS1		RAP1A			_x000D_
									ZNF343		DDX20			_x000D_
									RIPPLY3		LOC643355			_x000D_
									KRTAP7-1		CTTNBP2NL			_x000D_
									HSF2BP		CAPZA1			_x000D_
									TPTE		MOV10			_x000D_
									CCDC157		FAM19A3			_x000D_
									OSBP2		LRIG2			_x000D_
									DEPDC5		MAGI3			_x000D_
									SLC5A1		DCLRE1B			_x000D_
									CACNA1I		HIPK1			_x000D_
									SERHL		VANGL1			_x000D_
									LOC389834		SLC22A15			_x000D_
											MAB21L3			_x000D_
											PTGFRN			_x000D_
											TTF2			_x000D_
											MAN1A2			_x000D_
											FAM46C			_x000D_
											WDR3			_x000D_
											PHGDH			_x000D_
											NBPF26			_x000D_
											PPIAL4A			_x000D_
											SRGAP2C			_x000D_
											LOC388692			_x000D_
											PPIAL4F			_x000D_
											FAM72D			_x000D_
											GPR89A			_x000D_
											POLR3C			_x000D_
											NUDT17			_x000D_
											NUDT4P1			_x000D_
											NBPF12			_x000D_
											BCL9			_x000D_
											GPR89B			_x000D_
											NUDT4			_x000D_
											PPIAL4C			_x000D_
											HIST2H4B			_x000D_
											HIST2H2AA3			_x000D_
											HIST2H3A			_x000D_
											HIST2H2AC			_x000D_
											BOLA1			_x000D_
											VPS45			_x000D_
											CA14			_x000D_
											MRPS21			_x000D_
											PRPF3			_x000D_
											RPRD2			_x000D_
											TARS2			_x000D_
											ECM1			_x000D_
											ADAMTSL4			_x000D_
											SETDB1			_x000D_
											ANXA9			_x000D_
											PRUNE			_x000D_
											BNIPL			_x000D_
											C1orf56			_x000D_
											SCNM1			_x000D_
											PIP5K1A			_x000D_
											PSMD4			_x000D_
											ZNF687			_x000D_
											PSMB4			_x000D_
											TUFT1			_x000D_
											SNX27			_x000D_
											LCE3B			_x000D_
											LCE2D			_x000D_
											LCE2B			_x000D_
											LCE2A			_x000D_
											LCE4A			_x000D_
											C1orf68			_x000D_
											KPRP			_x000D_
											LCE1F			_x000D_
											LCE1E			_x000D_
											LCE1D			_x000D_
											LCE1A			_x000D_
											SPRR4			_x000D_
											SPRR1A			_x000D_
											LOR			_x000D_
											S100A1			_x000D_
											CHTOP			_x000D_
											SNAPIN			_x000D_
											NPR1			_x000D_
											RPS27			_x000D_
											UBAP2L			_x000D_
											HAX1			_x000D_
											AQP10			_x000D_
											ATP8B2			_x000D_
											IL6R			_x000D_
											CHRNB2			_x000D_
											CKS1B			_x000D_
											FLAD1			_x000D_
											LENEP			_x000D_
											ZBTB7B			_x000D_
											EFNA1			_x000D_
											SLC50A1			_x000D_
											TRIM46			_x000D_
											FDPS			_x000D_
											RUSC1			_x000D_
											ASH1L-AS1			_x000D_
											MSTO1			_x000D_
											DAP3			_x000D_
											LAMTOR2			_x000D_
											LMNA			_x000D_
											SEMA4A			_x000D_
											SLC25A44			_x000D_
											PMF1			_x000D_
											TMEM79			_x000D_
											TSACC			_x000D_
											RHBG			_x000D_
											TTC24			_x000D_
											APOA1BP			_x000D_
											HAPLN2			_x000D_
											BCAN			_x000D_
											RRNAD1			_x000D_
											PRCC			_x000D_
											NTRK1			_x000D_
											PEAR1			_x000D_
											LRRC71			_x000D_
											CD1D			_x000D_
											CD1E			_x000D_
											OR10R2			_x000D_
											OR10J4			_x000D_
											DUSP23			_x000D_
											FCRL6			_x000D_
											ATP1A2			_x000D_
											ATP1A4			_x000D_
											CASQ1			_x000D_
											PEA15			_x000D_
											NCSTN			_x000D_
											NHLH1			_x000D_
											SLAMF7			_x000D_
											LY9			_x000D_
											KLHDC9			_x000D_
											NIT1			_x000D_
											UFC1			_x000D_
											USP21			_x000D_
											PPOX			_x000D_
											NDUFS2			_x000D_
											TOMM40L			_x000D_
											PCP4L1			_x000D_
											SDHC			_x000D_
											FCRLA			_x000D_
											FCRLB			_x000D_
											DUSP12			_x000D_
											ATF6			_x000D_
											UHMK1			_x000D_
											UAP1			_x000D_
											DDR2			_x000D_
											HSD17B7			_x000D_
											NUF2			_x000D_
											PBX1			_x000D_
											MGST3			_x000D_
											POGK			_x000D_
											DUSP27			_x000D_
											POU2F1			_x000D_
											RCSD1			_x000D_
											MPZL1			_x000D_
											DCAF6			_x000D_
											TIPRL			_x000D_
											SFT2D2			_x000D_
											XCL1			_x000D_
											ATP1B1			_x000D_
											BLZF1			_x000D_
											C1orf112			_x000D_
											FMO3			_x000D_
											PRRC2C			_x000D_
											METTL13			_x000D_
											C1orf105			_x000D_
											SUCO			_x000D_
											PRDX6			_x000D_
											KLHL20			_x000D_
											DARS2			_x000D_
											ZBTB37			_x000D_
											RABGAP1L			_x000D_
											GPR52			_x000D_
											CACYBP			_x000D_
											RASAL2			_x000D_
											RALGPS2			_x000D_
											FAM20B			_x000D_
											TOR3A			_x000D_
											SOAT1			_x000D_
											AXDND1			_x000D_
											FAM163A			_x000D_
											TOR1AIP1			_x000D_
											CEP350			_x000D_
											QSOX1			_x000D_
											LHX4			_x000D_
											XPR1			_x000D_
											KIAA1614			_x000D_
											MR1			_x000D_
											DHX9			_x000D_
											LAMC1			_x000D_
											LAMC2			_x000D_
											SMG7			_x000D_
											RGL1			_x000D_
											TSEN15			_x000D_
											RNF2			_x000D_
											PRG4			_x000D_
											C1orf27			_x000D_
											TROVE2			_x000D_
											CDC73			_x000D_
											LHX9			_x000D_
											NEK7			_x000D_
											CAMSAP2			_x000D_
											GPR25			_x000D_
											C1orf106			_x000D_
											IPO9			_x000D_
											TIMM17A			_x000D_
											RNPEP			_x000D_
											ELF3			_x000D_
											PPP1R12B			_x000D_
											TMEM183A			_x000D_
											PPFIA4			_x000D_
											ADORA1			_x000D_
											BTG2			_x000D_
											PRELP			_x000D_
											ATP2B4			_x000D_
											LINC00260			_x000D_
											ZBED6			_x000D_
											SNRPE			_x000D_
											SOX13			_x000D_
											NFASC			_x000D_
											CNTN2			_x000D_
											CDK18			_x000D_
											MFSD4			_x000D_
											C1orf186			_x000D_
											SRGAP2			_x000D_
											IKBKE			_x000D_
											RASSF5			_x000D_
											MAPKAPK2			_x000D_
											C4BPB			_x000D_
											PFKFB2			_x000D_
											C4BPA			_x000D_
											CD55			_x000D_
											CD46			_x000D_
											MIR205HG			_x000D_
											G0S2			_x000D_
											HSD11B1			_x000D_
											TRAF3IP3			_x000D_
											DIEXF			_x000D_
											HHAT			_x000D_
											RCOR3			_x000D_
											DTL			_x000D_
											PPP2R5A			_x000D_
											NENF			_x000D_
											ATF3			_x000D_
											FAM71A			_x000D_
											FLVCR1			_x000D_
											RPS6KC1			_x000D_
											PROX1			_x000D_
											SMYD2			_x000D_
											CENPF			_x000D_
											KCTD3			_x000D_
											RRP15			_x000D_
											IARS2			_x000D_
											C1orf115			_x000D_
											MARC2			_x000D_
											MARC1			_x000D_
											MIA3			_x000D_
											BROX			_x000D_
											CCDC185			_x000D_
											CAPN2			_x000D_
											FBXO28			_x000D_
											DEGS1			_x000D_
											CNIH4			_x000D_
											SRP9			_x000D_
											EPHX1			_x000D_
											H3F3A			_x000D_
											MIXL1			_x000D_
											C1orf95			_x000D_
											PSEN2			_x000D_
											ADCK3			_x000D_
											ZNF678			_x000D_
											ARF1			_x000D_
											GUK1			_x000D_
											IBA57			_x000D_
											OBSCN			_x000D_
											HIST3H2BB			_x000D_
											RNF187			_x000D_
											RAB4A			_x000D_
											URB2			_x000D_
											GALNT2			_x000D_
											COG2			_x000D_
											ARV1			_x000D_
											GNPAT			_x000D_
											SPRTN			_x000D_
											NTPCR			_x000D_
											KCNK1			_x000D_
											SLC35F3			_x000D_
											COA6			_x000D_
											GGPS1			_x000D_
											TBCE			_x000D_
											LGALS8			_x000D_
											ACTN2			_x000D_
											MTR			_x000D_
											EXO1			_x000D_
											SDCCAG8			_x000D_
											DESI2			_x000D_
											COX20			_x000D_
											EFCAB2			_x000D_
											SCCPDH			_x000D_
											NLRP3			_x000D_
											OR2G3			_x000D_
											TRIM58			_x000D_
											OR2W3			_x000D_
											OR2T8			_x000D_
											OR2T6			_x000D_
											OR2T2			_x000D_
											OR2T3			_x000D_
											ZNF672			_x000D_
											NOC2L			_x000D_
											PERM1			_x000D_
											HES4			_x000D_
											RNF223			_x000D_
											C1orf159			_x000D_
											TNFRSF18			_x000D_
											TNFRSF4			_x000D_
											SDF4			_x000D_
											FAM132A			_x000D_
											UBE2J2			_x000D_
											ACAP3			_x000D_
											CPSF3L			_x000D_
											DVL1			_x000D_
											MXRA8			_x000D_
											AURKAIP1			_x000D_
											CCNL2			_x000D_
											MRPL20			_x000D_
											ANKRD65			_x000D_
											SSU72			_x000D_
											C1orf233			_x000D_
											NADK			_x000D_
											GNB1			_x000D_
											TMEM52			_x000D_
											MORN1			_x000D_
											PEX10			_x000D_
											PANK4			_x000D_
											HES5			_x000D_
											LOC115110			_x000D_
											MMEL1			_x000D_
											MEGF6			_x000D_
											WRAP73			_x000D_
											TP73-AS1			_x000D_
											LRRC47			_x000D_
											CEP104			_x000D_
											C1orf174			_x000D_
											NPHP4			_x000D_
											RPL22			_x000D_
											ICMT			_x000D_
											GPR153			_x000D_
											ACOT7			_x000D_
											NOL9			_x000D_
											KLHL21			_x000D_
											DNAJC11			_x000D_
											TNFRSF9			_x000D_
											RERE			_x000D_
											SLC2A5			_x000D_
											GPR157			_x000D_
											PIK3CD-AS1			_x000D_
											PIK3CD-AS2			_x000D_
											CLSTN1			_x000D_
											CTNNBIP1			_x000D_
											LZIC			_x000D_
											DFFA			_x000D_
											CASZ1			_x000D_
											MASP2			_x000D_
											SRM			_x000D_
											EXOSC10			_x000D_
											MTOR			_x000D_
											FBXO2			_x000D_
											MAD2L2			_x000D_
											MTHFR			_x000D_
											NPPB			_x000D_
											KIAA2013			_x000D_
											DHRS3			_x000D_
											PRAMEF13			_x000D_
											LRRC38			_x000D_
											CASP9			_x000D_
											AGMAT			_x000D_
											ZBTB17			_x000D_
											HSPB7			_x000D_
											EPHA2			_x000D_
											ARHGEF19			_x000D_
											RSG1			_x000D_
											FBXO42			_x000D_
											NBPF1			_x000D_
											FAM231A			_x000D_
											MST1L			_x000D_
											ATP13A2			_x000D_
											SDHB			_x000D_
											RCC2			_x000D_
											UBR4			_x000D_
											EMC1			_x000D_
											AKR7L			_x000D_
											AKR7A3			_x000D_
											AKR7A2			_x000D_
											CAPZB			_x000D_
											TMCO4			_x000D_
											PLA2G2E			_x000D_
											PLA2G2D			_x000D_
											CAMK2N1			_x000D_
											MUL1			_x000D_
											SH2D5			_x000D_
											HP1BP3			_x000D_
											EIF4G3			_x000D_
											ECE1			_x000D_
											RAP1GAP			_x000D_
											USP48			_x000D_
											WNT4			_x000D_
											LACTBL1			_x000D_
											LUZP1			_x000D_
											HTR1D			_x000D_
											ZNF436			_x000D_
											TCEA3			_x000D_
											ASAP3			_x000D_
											E2F2			_x000D_
											ID3			_x000D_
											GALE			_x000D_
											HMGCL			_x000D_
											FUCA1			_x000D_
											CNR2			_x000D_
											SRSF10			_x000D_
											MYOM3			_x000D_
											IL22RA1			_x000D_
											IFNLR1			_x000D_
											STPG1			_x000D_
											SYF2			_x000D_
											RSRP1			_x000D_
											AUNIP			_x000D_
											PAQR7			_x000D_
											STMN1			_x000D_
											PAFAH2			_x000D_
											SLC30A2			_x000D_
											UBXN11			_x000D_
											GPN2			_x000D_
											GPATCH3			_x000D_
											NR0B2			_x000D_
											KDF1			_x000D_
											FAM46B			_x000D_
											SLC9A1			_x000D_
											FCN3			_x000D_
											WASF2			_x000D_
											AHDC1			_x000D_
											FGR			_x000D_
											IFI6			_x000D_
											RPA2			_x000D_
											EYA3			_x000D_
											SPCS2			_x000D_
											PTAFR			_x000D_
											DNAJC8			_x000D_
											TAF12			_x000D_
											SRSF4			_x000D_
											MECR			_x000D_
											LAPTM5			_x000D_
											PUM1			_x000D_
											NKAIN1			_x000D_
											SNRNP40			_x000D_
											PEF1			_x000D_
											COL16A1			_x000D_
											SPOCD1			_x000D_
											PTP4A2			_x000D_
											TMEM234			_x000D_
											MARCKSL1			_x000D_
											FAM229A			_x000D_
											BSDC1			_x000D_
											ZBTB8OS			_x000D_
											YARS			_x000D_
											FNDC5			_x000D_
											TMEM54			_x000D_
											AK2			_x000D_
											TRIM62			_x000D_
											PHC2			_x000D_
											CSMD2			_x000D_
											DLGAP3			_x000D_
											ZMYM6NB			_x000D_
											KIAA0319L			_x000D_
											RP4-728D4.2			_x000D_
											PSMB2			_x000D_
											C1orf216			_x000D_
											CLSPN			_x000D_
											TRAPPC3			_x000D_
											STK40			_x000D_
											LSM10			_x000D_
											MRPS15			_x000D_
											CSF3R			_x000D_
											MEAF6			_x000D_
											SNIP1			_x000D_
											GNL2			_x000D_
											RSPO1			_x000D_
											C1orf109			_x000D_
											YRDC			_x000D_
											MTF1			_x000D_
											INPP5B			_x000D_
											SF3A3			_x000D_
											FHL3			_x000D_
											PABPC4			_x000D_
											HEYL			_x000D_
											HPCAL4			_x000D_
											OXCT2			_x000D_
											TRIT1			_x000D_
											MYCL			_x000D_
											PPT1			_x000D_
											COL9A2			_x000D_
											RIMS3			_x000D_
											CITED4			_x000D_
											SLFNL1			_x000D_
											SCMH1			_x000D_
											HIVEP3			_x000D_
											GUCA2A			_x000D_
											FOXJ3			_x000D_
											CLDN19			_x000D_
											P3H1			_x000D_
											SLC2A1			_x000D_
											C1orf210			_x000D_
											ELOVL1			_x000D_
											MED8			_x000D_
											HYI			_x000D_
											SLC6A9			_x000D_
											ERI3			_x000D_
											TMEM53			_x000D_
											PTCH2			_x000D_
											EIF2B3			_x000D_
											HECTD3			_x000D_
											ZSWIM5			_x000D_
											MUTYH			_x000D_
											CCDC163P			_x000D_
											PRDX1			_x000D_
											CCDC17			_x000D_
											GPBP1L1			_x000D_
											POMGNT1			_x000D_
											LRRC41			_x000D_
											KNCN			_x000D_
											ATPAF1			_x000D_
											EFCAB14			_x000D_
											PDZK1IP1			_x000D_
											TRABD2B			_x000D_
											BEND5			_x000D_
											DMRTA2			_x000D_
											FAF1			_x000D_
											EPS15			_x000D_
											NRDC			_x000D_
											RAB3B			_x000D_
											TXNDC12			_x000D_
											CC2D1B			_x000D_
											ORC1			_x000D_
											ZCCHC11			_x000D_
											COA7			_x000D_
											ECHDC2			_x000D_
											SLC1A7			_x000D_
											C1orf123			_x000D_
											MAGOH			_x000D_
											LRP8			_x000D_
											GLIS1			_x000D_
											NDC1			_x000D_
											YIPF1			_x000D_
											HSPB11			_x000D_
											LDLRAD1			_x000D_
											TMEM59			_x000D_
											SSBP3			_x000D_
											PARS2			_x000D_
											TTC22			_x000D_
											DHCR24			_x000D_
											USP24			_x000D_
											PPAP2B			_x000D_
											C8B			_x000D_
											MYSM1			_x000D_
											JUN			_x000D_
											CYP2J2			_x000D_
											TM2D1			_x000D_
											KANK4			_x000D_
											DOCK7			_x000D_
											ITGB3BP			_x000D_
											JAK1			_x000D_
											SLC35D1			_x000D_
											SERBP1			_x000D_
											WLS			_x000D_
											DEPDC1			_x000D_
											LRRC40			_x000D_
											ANKRD13C			_x000D_
											ZRANB2			_x000D_
											CRYZ			_x000D_
											SLC44A5			_x000D_
											PIGK			_x000D_
											ZZZ3			_x000D_
											USP33			_x000D_
											FUBP1			_x000D_
											GNG5			_x000D_
											CTBS			_x000D_
											SSX2IP			_x000D_
											SYDE2			_x000D_
											C1orf52			_x000D_
											BCL10			_x000D_
											DDAH1			_x000D_
											ZNHIT6			_x000D_
											SEP15			_x000D_
											GTF2B			_x000D_
											CCBL2			_x000D_
											BARHL2			_x000D_
											ZNF644			_x000D_
											TGFBR3			_x000D_
											SETSIP			_x000D_
											GFI1			_x000D_
											EVI5			_x000D_
											FAM69A			_x000D_
											TMED5			_x000D_
											BCAR3			_x000D_
											DNTTIP2			_x000D_
											GCLM			_x000D_
											ABCA4			_x000D_
											F3			_x000D_
											CNN3			_x000D_
											ALG14			_x000D_
											RPL7			_x000D_
											DPYD			_x000D_
											FRRS1			_x000D_
											SASS6			_x000D_
											DBT			_x000D_
											EXTL2			_x000D_
											DPH5			_x000D_
											NBPF4			_x000D_
											WDR47			_x000D_
											TAF13			_x000D_
											PSRC1			_x000D_
											MYBPHL			_x000D_
											SORT1			_x000D_
											PSMA5			_x000D_
											AMIGO1			_x000D_
											GNAT2			_x000D_
											GSTM3			_x000D_
											EPS8L3			_x000D_
											ALX3			_x000D_
											LAMTOR5			_x000D_
											KCNA10			_x000D_
											KCNA2			_x000D_
											LRIF1			_x000D_
											DRAM2			_x000D_
											WDR77			_x000D_
											FAM212B			_x000D_
											ST7L			_x000D_
											SLC16A1			_x000D_
											PHTF1			_x000D_
											RSBN1			_x000D_
											SYT6			_x000D_
											TRIM33			_x000D_
											NRAS			_x000D_
											CSDE1			_x000D_
											SIKE1			_x000D_
											NGF			_x000D_
											GDAP2			_x000D_
											ZNF697			_x000D_
											HMGCS2			_x000D_
											NBPF7			_x000D_
											NOTCH2			_x000D_
											FAM72B			_x000D_
											FAM72C			_x000D_
											PPIAL4E			_x000D_
											NBPF15			_x000D_
											SRGAP2B			_x000D_
											NBPF20			_x000D_
											PDZK1			_x000D_
											RNF115			_x000D_
											PIAS3			_x000D_
											ITGA10			_x000D_
											LIX1L			_x000D_
											ANKRD34A			_x000D_
											TXNIP			_x000D_
											LOC105371242			_x000D_
											PRKAB2			_x000D_
											FMO5			_x000D_
											ACP6			_x000D_
											GJA5			_x000D_
											NBPF11			_x000D_
											PPIAL4G			_x000D_
											NBPF9			_x000D_
											HIST2H2BF			_x000D_
											HIST2H3D			_x000D_
											HIST2H4A			_x000D_
											HIST2H2AB			_x000D_
											SV2A			_x000D_
											SF3B4			_x000D_
											MTMR11			_x000D_
											ANP32E			_x000D_
											APH1A			_x000D_
											ENSA			_x000D_
											GOLPH3L			_x000D_
											CTSK			_x000D_
											ARNT			_x000D_
											CERS2			_x000D_
											FAM63A			_x000D_
											SEMA6C			_x000D_
											LYSMD1			_x000D_
											PI4KB			_x000D_
											RFX5			_x000D_
											SELENBP1			_x000D_
											POGZ			_x000D_
											TDRKH			_x000D_
											CELF3			_x000D_
											MRPL9			_x000D_
											C2CD4D			_x000D_
											THEM5			_x000D_
											THEM4			_x000D_
											S100A10			_x000D_
											S100A11			_x000D_
											CRNN			_x000D_
											LCE3D			_x000D_
											LCE3A			_x000D_
											LCE1C			_x000D_
											SPRR2D			_x000D_
											SPRR2E			_x000D_
											SPRR2G			_x000D_
											PGLYRP4			_x000D_
											S100A6			_x000D_
											S100A4			_x000D_
											S100A3			_x000D_
											S100A2			_x000D_
											S100A16			_x000D_
											S100A14			_x000D_
											S100A13			_x000D_
											ILF2			_x000D_
											GATAD2B			_x000D_
											DENND4B			_x000D_
											CRTC2			_x000D_
											SLC39A1			_x000D_
											JTB			_x000D_
											RAB13			_x000D_
											TPM3			_x000D_
											C1orf43			_x000D_
											UBE2Q1			_x000D_
											ADAR			_x000D_
											PMVK			_x000D_
											PBXIP1			_x000D_
											DPM3			_x000D_
											THBS3			_x000D_
											FAM189B			_x000D_
											SCAMP3			_x000D_
											CLK2			_x000D_
											PKLR			_x000D_
											RUSC1-AS1			_x000D_
											ASH1L			_x000D_
											GON4L			_x000D_
											RIT1			_x000D_
											KIAA0907			_x000D_
											SSR2			_x000D_
											UBQLN4			_x000D_
											MEX3A			_x000D_
											PAQR6			_x000D_
											SMG5			_x000D_
											CCT3			_x000D_
											MEF2D			_x000D_
											IQGAP3			_x000D_
											GPATCH4			_x000D_
											NES			_x000D_
											ISG20L2			_x000D_
											MRPL24			_x000D_
											HDGF			_x000D_
											SH2D2A			_x000D_
											INSRR			_x000D_
											ARHGEF11			_x000D_
											ETV3L			_x000D_
											ETV3			_x000D_
											FCRL1			_x000D_
											CD1B			_x000D_
											OR10K2			_x000D_
											OR6N1			_x000D_
											TAGLN2			_x000D_
											PIGM			_x000D_
											KCNJ10			_x000D_
											IGSF8			_x000D_
											COPA			_x000D_
											CD84			_x000D_
											PVRL4			_x000D_
											PFDN2			_x000D_
											DEDD			_x000D_
											B4GALT3			_x000D_
											APOA2			_x000D_
											NR1I3			_x000D_
											MPZ			_x000D_
											C1orf111			_x000D_
											LMX1A			_x000D_
											ALDH9A1			_x000D_
											TMCO1			_x000D_
											RP11-9L18.3			_x000D_
											TADA1			_x000D_
											GPA33			_x000D_
											MPC2			_x000D_
											GCSH			_x000D_
											XCL2			_x000D_
											NME7			_x000D_
											SLC19A2			_x000D_
											F5			_x000D_
											SCYL3			_x000D_
											KIFAP3			_x000D_
											CENPL			_x000D_
											SERPINC1			_x000D_
											RC3H1			_x000D_
											MRPS14			_x000D_
											RFWD2			_x000D_
											ABL2			_x000D_
											TOR1AIP2			_x000D_
											STX6			_x000D_
											ZNF648			_x000D_
											GLUL			_x000D_
											RGS16			_x000D_
											NCF2			_x000D_
											ARPC5			_x000D_
											COLGALT2			_x000D_
											EDEM3			_x000D_
											TRMT1L			_x000D_
											IVNS1ABP			_x000D_
											TPR			_x000D_
											UCHL5			_x000D_
											GLRX2			_x000D_
											ASPM			_x000D_
											ZBTB41			_x000D_
											ATP6V1G3			_x000D_
											ZNF281			_x000D_
											KIF14			_x000D_
											DDX59			_x000D_
											ASCL5			_x000D_
											TMEM9			_x000D_
											TNNI1			_x000D_
											PHLDA3			_x000D_
											CSRP1			_x000D_
											LMOD1			_x000D_
											ARL8A			_x000D_
											PTPN7			_x000D_
											UBE2T			_x000D_
											SYT2			_x000D_
											KDM5B			_x000D_
											RABIF			_x000D_
											KLHL12			_x000D_
											ADIPOR1			_x000D_
											CYB5R1			_x000D_
											MYOG			_x000D_
											MYBPH			_x000D_
											ETNK2			_x000D_
											KISS1			_x000D_
											GOLT1A			_x000D_
											PLEKHA6			_x000D_
											PPP1R15B			_x000D_
											PIK3C2B			_x000D_
											LRRN2			_x000D_
											RBBP5			_x000D_
											DSTYK			_x000D_
											KLHDC8A			_x000D_
											ELK4			_x000D_
											SLC45A3			_x000D_
											NUCKS1			_x000D_
											RAB29			_x000D_
											SLC41A1			_x000D_
											PM20D1			_x000D_
											RAB7B			_x000D_
											AVPR1B			_x000D_
											FAM72A			_x000D_
											EIF2D			_x000D_
											PIGR			_x000D_
											FCAMR			_x000D_
											C1orf116			_x000D_
											YOD1			_x000D_
											PLXNA2			_x000D_
											C1orf74			_x000D_
											IRF6			_x000D_
											RD3			_x000D_
											SLC30A1			_x000D_
											NEK2			_x000D_
											LPGAT1			_x000D_
											INTS7			_x000D_
											TMEM206			_x000D_
											BATF3			_x000D_
											NSL1			_x000D_
											ANGEL2			_x000D_
											PTPN14			_x000D_
											GPATCH2			_x000D_
											SLC30A10			_x000D_
											EPRS			_x000D_
											BPNT1			_x000D_
											RAB3GAP2			_x000D_
											TLR5			_x000D_
											CAPN8			_x000D_
											TP53BP2			_x000D_
											NVL			_x000D_
											WDR26			_x000D_
											LBR			_x000D_
											ENAH			_x000D_
											TMEM63A			_x000D_
											LEFTY2			_x000D_
											SDE2			_x000D_
											ACBD3			_x000D_
											PARP1			_x000D_
											ITPKB			_x000D_
											CDC42BPA			_x000D_
											JMJD4			_x000D_
											C1orf35			_x000D_
											MRPL55			_x000D_
											TRIM11			_x000D_
											TRIM17			_x000D_
											HIST3H2A			_x000D_
											BTNL10			_x000D_
											CCSAP			_x000D_
											ACTA1			_x000D_
											ABCB10			_x000D_
											TAF5L			_x000D_
											PGBD5			_x000D_
											C1orf198			_x000D_
											TTC13			_x000D_
											C1orf131			_x000D_
											EGLN1			_x000D_
											SIPA1L2			_x000D_
											TARBP1			_x000D_
											IRF2BP2			_x000D_
											TOMM20			_x000D_
											B3GALNT2			_x000D_
											GNG4			_x000D_
											NID1			_x000D_
											ERO1B			_x000D_
											LGALS8-AS1			_x000D_
											HEATR1			_x000D_
											MT1HL1			_x000D_
											GREM2			_x000D_
											FH			_x000D_
											OPN3			_x000D_
											CHML			_x000D_
											CEP170			_x000D_
											ADSS			_x000D_
											SMYD3			_x000D_
											TFB2M			_x000D_
											AHCTF1			_x000D_
											ZNF670			_x000D_
											ZNF124			_x000D_
											ZNF496			_x000D_
											OR6F1			_x000D_
											OR2M7			_x000D_
											OR2T34			_x000D_
											OR2T11			_x000D_
											OR2T35			_x000D_
											OR2T27			_x000D_
											SH3BP5L			_x000D_
											ZNF692			_x000D_
											ATAD3B			_x000D_
											ATAD3A			_x000D_
											PLCH2			_x000D_
											TNFRSF14			_x000D_
											CLCN6			_x000D_
											PRAMEF25			_x000D_
											PRAMEF33P			_x000D_
											PRAMEF15			_x000D_
											FHAD1			_x000D_
											CELA2A			_x000D_
											CLCNKA			_x000D_
											SZRD1			_x000D_
											MINOS1			_x000D_
											NBL1			_x000D_
											MINOS1-NBL1			_x000D_
											MDS2			_x000D_
											SRRM1			_x000D_
											MTFR1L			_x000D_
											ZBTB8B			_x000D_
											ZBTB8A			_x000D_
											SH3D21			_x000D_
											PPCS			_x000D_
											C1orf50			_x000D_
											CYP4B1			_x000D_
											FPGT			_x000D_
											FPGT-TNNI3K			_x000D_
											ACADM			_x000D_
											DNAJB4			_x000D_
											GIPC2			_x000D_
											HS2ST1			_x000D_
											LRRC8C			_x000D_
											LRRC8D			_x000D_
											NBPF6			_x000D_
											GNAI3			_x000D_
											AMPD2			_x000D_
											GSTM4			_x000D_
											GSTM2			_x000D_
											GSTM1			_x000D_
											GSTM5			_x000D_
											OLFML3			_x000D_
											ATP1A1			_x000D_
											FAM231D			_x000D_
											CHD1L			_x000D_
											NBPF19			_x000D_
											PLEKHO1			_x000D_
											LCE5A			_x000D_
											LCE1B			_x000D_
											INTS3			_x000D_
											SLC27A3			_x000D_
											ADAM15			_x000D_
											DCST1			_x000D_
											EFNA4			_x000D_
											MTX1			_x000D_
											ACKR1			_x000D_
											FCGR2A			_x000D_
											FCGR2C			_x000D_
											NOS1AP			_x000D_
											C1orf226			_x000D_
											UCK2			_x000D_
											TEX35			_x000D_
											C1orf220			_x000D_
											NAV1			_x000D_
											MDM4			_x000D_
											LYPLAL1			_x000D_
											CNIH3			_x000D_
											SNAP47			_x000D_
											RHOU			_x000D_
											TSNAX			_x000D_
											DISC1			_x000D_
											TSNAX-DISC1			_x000D_
											CHRM3			_x000D_
											CDK11B			_x000D_
											SLC35E2B			_x000D_
											CDK11A			_x000D_
											SLC35E2			_x000D_
											FAAP20			_x000D_
											TTC34			_x000D_
											TNFRSF25			_x000D_
											PLEKHG5			_x000D_
											ERRFI1			_x000D_
											HNRNPCL1			_x000D_
											PRAMEF6			_x000D_
											PRAMEF27			_x000D_
											ALDH4A1			_x000D_
											IFFO2			_x000D_
											DDOST			_x000D_
											HNRNPR			_x000D_
											SMIM12			_x000D_
											SFPQ			_x000D_
											RRAGC			_x000D_
											MYCBP			_x000D_
											EBNA1BP2			_x000D_
											MKNK1			_x000D_
											MOB3C			_x000D_
											TAL1			_x000D_
											STIL			_x000D_
											CDCP2			_x000D_
											CYB5RL			_x000D_
											PLPP3			_x000D_
											OMA1			_x000D_
											ARHGAP29			_x000D_
											CLCC1			_x000D_
											RHOC			_x000D_
											PPM1J			_x000D_
											BCAS2			_x000D_
											WARS2			_x000D_
											SEC22B			_x000D_
											PEX11B			_x000D_
											RBM8A			_x000D_
											NBPF10			_x000D_
											NOTCH2NL			_x000D_
											NBPF14			_x000D_
											HIST2H2AA4			_x000D_
											HIST2H2BE			_x000D_
											MCL1			_x000D_
											ADAMTSL4-AS1			_x000D_
											CDC42SE1			_x000D_
											VPS72			_x000D_
											LINGO4			_x000D_
											PYGO2			_x000D_
											SHC1			_x000D_
											KRTCAP2			_x000D_
											GBA			_x000D_
											YY1AP1			_x000D_
											ARHGEF2			_x000D_
											GLMP			_x000D_
											VSIG8			_x000D_
											DCAF8			_x000D_
											PEX19			_x000D_
											F11R			_x000D_
											CREG1			_x000D_
											PIGC			_x000D_
											TNR			_x000D_
											SEC16B			_x000D_
											ACBD6			_x000D_
											TNNT2			_x000D_
											LAD1			_x000D_
											CHIT1			_x000D_
											BLACAT1			_x000D_
											AIDA			_x000D_
											LEFTY1			_x000D_
											PYCR2			_x000D_
											AGT			_x000D_
											RBM34			_x000D_
											ARID4B			_x000D_
											HNRNPU			_x000D_
											ACP1			_x000D_
											SNTG2			_x000D_
											TPO			_x000D_
											TRAPPC12			_x000D_
											RPS7			_x000D_
											COLEC11			_x000D_
											RNF144A			_x000D_
											ID2			_x000D_
											ASAP2			_x000D_
											CPSF3			_x000D_
											IAH1			_x000D_
											GRHL1			_x000D_
											KLF11			_x000D_
											RRM2			_x000D_
											C2orf48			_x000D_
											HPCAL1			_x000D_
											KCNF1			_x000D_
											C2orf50			_x000D_
											PQLC3			_x000D_
											GREB1			_x000D_
											LPIN1			_x000D_
											FAM84A			_x000D_
											DDX1			_x000D_
											VSNL1			_x000D_
											GEN1			_x000D_
											MSGN1			_x000D_
											RHOB			_x000D_
											GDF7			_x000D_
											UBXN2A			_x000D_
											NCOA1			_x000D_
											CENPO			_x000D_
											RAB10			_x000D_
											GAREM2			_x000D_
											HADHB			_x000D_
											EPT1			_x000D_
											KCNK3			_x000D_
											TMEM214			_x000D_
											AGBL5			_x000D_
											EMILIN1			_x000D_
											KHK			_x000D_
											TCF23			_x000D_
											ATRAID			_x000D_
											CAD			_x000D_
											SNX17			_x000D_
											NRBP1			_x000D_
											GCKR			_x000D_
											SLC4A1AP			_x000D_
											FOSL2			_x000D_
											PLB1			_x000D_
											WDR43			_x000D_
											YPEL5			_x000D_
											LCLAT1			_x000D_
											SPAST			_x000D_
											SLC30A6			_x000D_
											YIPF4			_x000D_
											BIRC6			_x000D_
											TTC27			_x000D_
											LTBP1			_x000D_
											CRIM1			_x000D_
											GPATCH11			_x000D_
											NDUFAF7			_x000D_
											QPCT			_x000D_
											GALM			_x000D_
											GEMIN6			_x000D_
											PKDCC			_x000D_
											EML4			_x000D_
											MTA3			_x000D_
											LINC01126			_x000D_
											ABCG8			_x000D_
											PPM1B			_x000D_
											CAMKMT			_x000D_
											PRKCE			_x000D_
											EPAS1			_x000D_
											RHOQ			_x000D_
											CRIPT			_x000D_
											SOCS5			_x000D_
											TTC7A			_x000D_
											EPCAM			_x000D_
											FOXN2			_x000D_
											PPP1R21			_x000D_
											CHAC2			_x000D_
											ERLEC1			_x000D_
											SPTBN1			_x000D_
											EML6			_x000D_
											RPS27A			_x000D_
											VRK2			_x000D_
											PAPOLG			_x000D_
											PEX13			_x000D_
											AHSA2			_x000D_
											COMMD1			_x000D_
											B3GNT2			_x000D_
											EHBP1			_x000D_
											OTX1			_x000D_
											MDH1			_x000D_
											UGP2			_x000D_
											LGALSL			_x000D_
											AFTPH			_x000D_
											SLC1A4			_x000D_
											CEP68			_x000D_
											ACTR2			_x000D_
											MEIS1			_x000D_
											ETAA1			_x000D_
											PNO1			_x000D_
											ANTXR1			_x000D_
											GMCL1			_x000D_
											PCBP1			_x000D_
											PCYOX1			_x000D_
											VAX2			_x000D_
											ATP6V1B1			_x000D_
											MPHOSPH10			_x000D_
											ZNF638			_x000D_
											DYSF			_x000D_
											SPR			_x000D_
											EMX1			_x000D_
											NOTO			_x000D_
											SMYD5			_x000D_
											CCT7			_x000D_
											ALMS1			_x000D_
											STAMBP			_x000D_
											ACTG2			_x000D_
											DGUOK			_x000D_
											TET3			_x000D_
											MTHFD2			_x000D_
											WDR54			_x000D_
											TTC31			_x000D_
											TLX2			_x000D_
											HTRA2			_x000D_
											DOK1			_x000D_
											SEMA4F			_x000D_
											HK2			_x000D_
											POLE4			_x000D_
											MRPL19			_x000D_
											REG3G			_x000D_
											DNAH6			_x000D_
											TMSB10			_x000D_
											KCMF1			_x000D_
											TCF7L1			_x000D_
											TGOLN2			_x000D_
											SH2D6			_x000D_
											MAT2A			_x000D_
											VAMP8			_x000D_
											VAMP5			_x000D_
											RNF181			_x000D_
											USP39			_x000D_
											ATOH8			_x000D_
											PTCD3			_x000D_
											MRPL35			_x000D_
											KDM3A			_x000D_
											RMND5A			_x000D_
											THNSL2			_x000D_
											TEX37			_x000D_
											RPIA			_x000D_
											TEKT4			_x000D_
											MAL			_x000D_
											FAHD2A			_x000D_
											STARD7-AS1			_x000D_
											CIAO1			_x000D_
											ITPRIPL1			_x000D_
											NCAPH			_x000D_
											ARID5A			_x000D_
											FER1L5			_x000D_
											CNNM3			_x000D_
											ANKRD36			_x000D_
											COX5B			_x000D_
											INPP4A			_x000D_
											UNC50			_x000D_
											EIF5B			_x000D_
											PDCL3			_x000D_
											NPAS2			_x000D_
											RPL31			_x000D_
											CNOT11			_x000D_
											MAP4K4			_x000D_
											IL1R2			_x000D_
											IL1R1			_x000D_
											IL18RAP			_x000D_
											TMEM182			_x000D_
											MRPS9			_x000D_
											GPR45			_x000D_
											C2orf49			_x000D_
											NCK2			_x000D_
											RGPD4			_x000D_
											SULT1C2			_x000D_
											SULT1C4			_x000D_
											GCC2			_x000D_
											LIMS1			_x000D_
											RANBP2			_x000D_
											SH3RF3			_x000D_
											SOWAHC			_x000D_
											RGPD6			_x000D_
											BCL2L11			_x000D_
											MERTK			_x000D_
											TMEM87B			_x000D_
											FBLN7			_x000D_
											TTL			_x000D_
											POLR1B			_x000D_
											CHCHD5			_x000D_
											SLC20A1			_x000D_
											IL36G			_x000D_
											IL36RN			_x000D_
											IL1F10			_x000D_
											PSD4			_x000D_
											CBWD2			_x000D_
											FOXD4L1			_x000D_
											RABL2A			_x000D_
											ACTR3			_x000D_
											DDX18			_x000D_
											INSIG2			_x000D_
											MARCO			_x000D_
											STEAP3			_x000D_
											DBI			_x000D_
											TMEM37			_x000D_
											PTPN4			_x000D_
											EPB41L5			_x000D_
											RALB			_x000D_
											GLI2			_x000D_
											TSN			_x000D_
											GYPC			_x000D_
											PROC			_x000D_
											GPR17			_x000D_
											SFT2D3			_x000D_
											UGGT1			_x000D_
											RAB6C			_x000D_
											MZT2B			_x000D_
											IMP4			_x000D_
											PTPN18			_x000D_
											CFC1B			_x000D_
											TISP43			_x000D_
											GPR148			_x000D_
											POTEE			_x000D_
											TUBA3D			_x000D_
											MGAT5			_x000D_
											ACMSD			_x000D_
											CCNT2			_x000D_
											RAB3GAP1			_x000D_
											R3HDM1			_x000D_
											UBXN4			_x000D_
											THSD7B			_x000D_
											HNMT			_x000D_
											SPOPL			_x000D_
											KYNU			_x000D_
											ACVR2A			_x000D_
											MBD5			_x000D_
											EPC2			_x000D_
											LYPD6B			_x000D_
											FMNL2			_x000D_
											ARL6IP6			_x000D_
											PKP4			_x000D_
											TANC1			_x000D_
											MARCH7			_x000D_
											TANK			_x000D_
											PSMD14			_x000D_
											GCA			_x000D_
											CERS6			_x000D_
											G6PC2			_x000D_
											PPIG			_x000D_
											SSB			_x000D_
											UBR3			_x000D_
											SP5			_x000D_
											GAD1			_x000D_
											GORASP2			_x000D_
											DCAF17			_x000D_
											DYNC1I2			_x000D_
											HAT1			_x000D_
											METAP1D			_x000D_
											DLX1			_x000D_
											ITGA6			_x000D_
											PDK1			_x000D_
											RAPGEF4			_x000D_
											ZAK			_x000D_
											CDCA7			_x000D_
											SP9			_x000D_
											SCRN3			_x000D_
											AC010894.3			_x000D_
											H3F3AP4			_x000D_
											HOXD12			_x000D_
											HOXD9			_x000D_
											HOXD1			_x000D_
											MTX2			_x000D_
											HNRNPA3			_x000D_
											AGPS			_x000D_
											RBM45			_x000D_
											PLEKHA3			_x000D_
											UBE2E3			_x000D_
											ITGA4			_x000D_
											SSFA2			_x000D_
											PPP1R1C			_x000D_
											ZC3H15			_x000D_
											ITGAV			_x000D_
											GULP1			_x000D_
											COL3A1			_x000D_
											WDR75			_x000D_
											ASNSD1			_x000D_
											PMS1			_x000D_
											INPP1			_x000D_
											MFSD6			_x000D_
											NAB1			_x000D_
											GLS			_x000D_
											MYO1B			_x000D_
											SLC39A10			_x000D_
											CCDC150			_x000D_
											COQ10B			_x000D_
											MARS2			_x000D_
											SPATS2L			_x000D_
											AOX1			_x000D_
											NIF3L1			_x000D_
											NDUFB3			_x000D_
											CFLAR			_x000D_
											CASP10			_x000D_
											CASP8			_x000D_
											STRADB			_x000D_
											NOP58			_x000D_
											BMPR2			_x000D_
											FAM117B			_x000D_
											CARF			_x000D_
											CYP20A1			_x000D_
											ABI2			_x000D_
											NRP2			_x000D_
											EEF1B2			_x000D_
											FASTKD2			_x000D_
											CREB1			_x000D_
											CCNYL1			_x000D_
											PIKFYVE			_x000D_
											MAP2			_x000D_
											RPE			_x000D_
											CPS1			_x000D_
											SPAG16			_x000D_
											ATIC			_x000D_
											TMEM169			_x000D_
											XRCC5			_x000D_
											SMARCAL1			_x000D_
											IGFBP2			_x000D_
											CXCR2			_x000D_
											ARPC2			_x000D_
											GPBAR1			_x000D_
											PNKD			_x000D_
											SLC11A1			_x000D_
											CTDSP1			_x000D_
											VIL1			_x000D_
											RQCD1			_x000D_
											PLCD4			_x000D_
											BCS1L			_x000D_
											STK36			_x000D_
											TTLL4			_x000D_
											CYP27A1			_x000D_
											WNT6			_x000D_
											WNT10A			_x000D_
											CDK5R2			_x000D_
											FAM134A			_x000D_
											ZFAND2B			_x000D_
											ANKZF1			_x000D_
											TUBA4B			_x000D_
											DNAJB2			_x000D_
											DES			_x000D_
											GMPPA			_x000D_
											ASIC4			_x000D_
											TMEM198			_x000D_
											INHA			_x000D_
											STK11IP			_x000D_
											SLC4A3			_x000D_
											ACSL3			_x000D_
											MRPL44			_x000D_
											RHBDD1			_x000D_
											MFF			_x000D_
											AGFG1			_x000D_
											CCL20			_x000D_
											FBXO36			_x000D_
											SP140L			_x000D_
											CAB39			_x000D_
											ITM2C			_x000D_
											SPATA3			_x000D_
											C2orf72			_x000D_
											PSMD1			_x000D_
											ARMC9			_x000D_
											B3GNT7			_x000D_
											C2orf57			_x000D_
											PTMA			_x000D_
											COPS7B			_x000D_
											DIS3L2			_x000D_
											ALPP			_x000D_
											ALPPL2			_x000D_
											PRSS56			_x000D_
											CHRND			_x000D_
											CHRNG			_x000D_
											EIF4E2			_x000D_
											EFHD1			_x000D_
											NEU2			_x000D_
											INPP5D			_x000D_
											ATG16L1			_x000D_
											SAG			_x000D_
											DGKD			_x000D_
											SH3BP4			_x000D_
											AGAP1			_x000D_
											ACKR3			_x000D_
											COPS8			_x000D_
											MLPH			_x000D_
											PRLH			_x000D_
											RAMP1			_x000D_
											ESPNL			_x000D_
											FAM132B			_x000D_
											TRAF3IP1			_x000D_
											ASB1			_x000D_
											NDUFA10			_x000D_
											GPC1			_x000D_
											RNPEPL1			_x000D_
											AQP12A			_x000D_
											AGXT			_x000D_
											SNED1			_x000D_
											PPP1R7			_x000D_
											ANO7			_x000D_
											SEPT2			_x000D_
											FARP2			_x000D_
											BOK			_x000D_
											ATG4B			_x000D_
											ING5			_x000D_
											D2HGDH			_x000D_
											GAL3ST2			_x000D_
											NEU4			_x000D_
											RTP5			_x000D_
											FAM110C			_x000D_
											SH3YL1			_x000D_
											TMEM18			_x000D_
											PXDN			_x000D_
											TSSC1			_x000D_
											ADI1			_x000D_
											MBOAT2			_x000D_
											ADAM17			_x000D_
											YWHAQ			_x000D_
											CYS1			_x000D_
											ODC1			_x000D_
											NOL10			_x000D_
											PDIA6			_x000D_
											FLJ33534			_x000D_
											ROCK2			_x000D_
											NBAS			_x000D_
											TTC32			_x000D_
											WDR35			_x000D_
											MATN3			_x000D_
											LAPTM4A			_x000D_
											SDC1			_x000D_
											PUM2			_x000D_
											LDAH			_x000D_
											APOB			_x000D_
											ATAD2B			_x000D_
											C2orf44			_x000D_
											SF3B6			_x000D_
											TP53I3			_x000D_
											ITSN2			_x000D_
											PTRHD1			_x000D_
											POMC			_x000D_
											KIF3C			_x000D_
											HADHA			_x000D_
											ADGRF3			_x000D_
											OTOF			_x000D_
											OST4			_x000D_
											CGREF1			_x000D_
											PREB			_x000D_
											PRR30			_x000D_
											SLC5A6			_x000D_
											SLC30A3			_x000D_
											UCN			_x000D_
											MPV17			_x000D_
											GTF3C2			_x000D_
											EIF2B4			_x000D_
											ZNF513			_x000D_
											PPM1G			_x000D_
											IFT172			_x000D_
											FNDC4			_x000D_
											SUPT7L			_x000D_
											RBKS			_x000D_
											TRMT61B			_x000D_
											C2orf71			_x000D_
											ALK			_x000D_
											GALNT14			_x000D_
											FAM98A			_x000D_
											FEZ2			_x000D_
											STRN			_x000D_
											HEATR5B			_x000D_
											EIF2AK2			_x000D_
											CEBPZ			_x000D_
											PRKD3			_x000D_
											ATL2			_x000D_
											HNRNPLL			_x000D_
											SRSF7			_x000D_
											DHX57			_x000D_
											SOS1			_x000D_
											MAP4K3			_x000D_
											THUMPD2			_x000D_
											KCNG3			_x000D_
											OXER1			_x000D_
											HAAO			_x000D_
											ZFP36L2			_x000D_
											THADA			_x000D_
											ABCG5			_x000D_
											LRPPRC			_x000D_
											PREPL			_x000D_
											SIX2			_x000D_
											SRBD1			_x000D_
											PIGF			_x000D_
											MCFD2			_x000D_
											FBXO11			_x000D_
											NRXN1			_x000D_
											PSME4			_x000D_
											TSPYL6			_x000D_
											MTIF2			_x000D_
											CCDC88A			_x000D_
											PPP4R3B			_x000D_
											PNPT1			_x000D_
											FANCL			_x000D_
											BCL11A			_x000D_
											PUS10			_x000D_
											LOC339803			_x000D_
											USP34			_x000D_
											XPO1			_x000D_
											CCT4			_x000D_
											VPS54			_x000D_
											PELI1			_x000D_
											RAB1A			_x000D_
											SPRED2			_x000D_
											C1D			_x000D_
											CNRIP1			_x000D_
											GFPT1			_x000D_
											NFU1			_x000D_
											AAK1			_x000D_
											ANXA4			_x000D_
											ASPRV1			_x000D_
											SNRPG			_x000D_
											FAM136A			_x000D_
											TGFA			_x000D_
											ADD2			_x000D_
											CD207			_x000D_
											MCEE			_x000D_
											PAIP2B			_x000D_
											EXOC6B			_x000D_
											PRADC1			_x000D_
											FBXO41			_x000D_
											EGR4			_x000D_
											TPRKB			_x000D_
											DUSP11			_x000D_
											BOLA3			_x000D_
											MOB1A			_x000D_
											C2orf81			_x000D_
											RTKN			_x000D_
											MOGS			_x000D_
											CCDC142			_x000D_
											LBX2			_x000D_
											PCGF1			_x000D_
											DQX1			_x000D_
											AUP1			_x000D_
											LOXL3			_x000D_
											TACR1			_x000D_
											EVA1A			_x000D_
											REG1B			_x000D_
											SUCLG1			_x000D_
											RETSAT			_x000D_
											CAPG			_x000D_
											GGCX			_x000D_
											TMEM150A			_x000D_
											C2orf68			_x000D_
											SFTPB			_x000D_
											IMMT			_x000D_
											CD8B			_x000D_
											PLGLB1			_x000D_
											RGPD1			_x000D_
											KRCC1			_x000D_
											FABP1			_x000D_
											EIF2AK3			_x000D_
											LOC442028			_x000D_
											ASTL			_x000D_
											DUSP2			_x000D_
											STARD7			_x000D_
[truncated: 11,700 more rows]

## Sheet: 5_KEGG_V1_down
keggid	kegg_name	sig_pw	n_pw	n_all	n_sig	p_hyper	q_hyper	genes_x000D_
hsa01100	Metabolic pathways - Homo sapiens (human)	53	1171	6906	152	5.17329e-08	6.8195e-06	AASS,ACAT2,ACSL4,ACSM3,ACSS2,ADH4,ADH6,AHCYL2,AKR1D1,ALDH3B1,ASAH2,BCKDHB,CDO1,CHST8,CKB,CYP11B2,CYP51A1,DGKD,DGKK,DMGDH,EARS2,ETNK2,FDFT1,FDPS,GLDC,GLUD2,GPAM,HMGCR,HMGCS1,HMGCS2,HSD17B7,HYAL3,IDI1,LIPG,LSS,MGAT2,MMAB,MSMO1,NTPCR,PAH,PCYT1B,PGAP1,PIGB,PIGL,PIGU,PLA2G12A,SEPHS1,SQLE,ST3GAL6,TAT,TM7SF2,TRAK2,UGT2B10_x000D_
hsa00100	Steroid biosynthesis - Homo sapiens (human)	7	19	6906	152	8.79935e-08	6.8195e-06	CYP51A1,FDFT1,HSD17B7,LSS,MSMO1,SQLE,TM7SF2_x000D_
hsa00900	Terpenoid backbone biosynthesis - Homo sapiens (human)	6	23	6906	152	7.6298e-06	0.000394206	ACAT2,FDPS,HMGCR,HMGCS1,HMGCS2,IDI1_x000D_
hsa00982	Drug metabolism - cytochrome P450 - Homo sapiens (human)	8	59	6906	152	3.9229e-05	0.00152012	ADH4,ADH6,ALDH3B1,GSTA1,GSTA2,GSTP1,GSTT2,UGT2B10_x000D_
hsa00980	Metabolism of xenobiotics by cytochrome P450 - Homo sapiens (human)	8	63	6906	152	6.36019e-05	0.00197166	ADH4,ADH6,ALDH3B1,GSTA1,GSTA2,GSTP1,GSTT2,UGT2B10_x000D_
hsa05204	Chemical carcinogenesis - Homo sapiens (human)	8	68	6906	152	0.00011062	0.00285767	ADH4,ADH6,ALDH3B1,GSTA1,GSTA2,GSTP1,GSTT2,UGT2B10_x000D_
hsa00072	Synthesis and degradation of ketone bodies - Homo sapiens (human)	3	11	6906	152	0.00151495	0.0335453	ACAT2,HMGCS1,HMGCS2_x000D_
hsa00563	Glycosylphosphatidylinositol (GPI)-anchor biosynthesis - Homo sapiens (human)	4	26	6906	152	0.00231199	0.0447948	PGAP1,PIGB,PIGL,PIGU_x000D_
hsa00650	Butanoate metabolism - Homo sapiens (human)	4	27	6906	152	0.00266817	0.0459519	ACAT2,ACSM3,HMGCS1,HMGCS2_x000D_
hsa04115	p53 signaling pathway - Homo sapiens (human)	6	66	6906	152	0.0031536	0.0488809	CCNB2,CCNG2,GTSE1,RCHY1,SESN1,THBS1_x000D_
hsa00983	Drug metabolism - other enzymes - Homo sapiens (human)	6	69	6906	152	0.00394261	0.0555549	GSTA1,GSTA2,GSTP1,GSTT2,PLA2G12A,UGT2B10_x000D_
hsa03320	PPAR signaling pathway - Homo sapiens (human)	6	71	6906	152	0.00454428	0.0586969	ACSL4,APOC3,FABP1,FADS2,HMGCS2,PLIN4_x000D_
hsa00360	Phenylalanine metabolism - Homo sapiens (human)	3	18	6906	152	0.00669176	0.0754129	ALDH3B1,PAH,TAT_x000D_
hsa00400	"Phenylalanine, tyrosine and tryptophan biosynthesis - Homo sapiens (human)"	2	6	6906	152	0.00681149	0.0754129	PAH,TAT_x000D_
hsa00350	Tyrosine metabolism - Homo sapiens (human)	4	37	6906	152	0.00847197	0.0875437	ADH4,ADH6,ALDH3B1,TAT_x000D_
hsa00564	Glycerophospholipid metabolism - Homo sapiens (human)	6	85	6906	152	0.0108035	0.104659	DGKD,DGKK,ETNK2,GPAM,PCYT1B,PLA2G12A_x000D_
hsa00071	Fatty acid degradation - Homo sapiens (human)	4	44	6906	152	0.0154722	0.133233	ACAT2,ACSL4,ADH4,ADH6_x000D_
hsa01212	Fatty acid metabolism - Homo sapiens (human)	4	44	6906	152	0.0154722	0.133233	ACAT2,ACSL4,FADS1,FADS2_x000D_
hsa01524	Platinum drug resistance - Homo sapiens (human)	5	73	6906	152	0.0219039	0.167196	GSTA1,GSTA2,GSTP1,GSTT2,PIK3R1_x000D_
hsa00280	"Valine, leucine and isoleucine degradation - Homo sapiens (human)"	4	49	6906	152	0.0222018	0.167196	ACAT2,BCKDHB,HMGCS1,HMGCS2_x000D_
hsa00140	Steroid hormone biosynthesis - Homo sapiens (human)	4	50	6906	152	0.0237311	0.167196	AKR1D1,CYP11B2,HSD17B7,UGT2B10_x000D_
hsa04979	Cholesterol metabolism - Homo sapiens (human)	4	50	6906	152	0.0237311	0.167196	APOC3,LIPG,PCSK9,TSPO_x000D_
hsa00480	Glutathione metabolism - Homo sapiens (human)	4	54	6906	152	0.0304775	0.196834	GSTA1,GSTA2,GSTP1,GSTT2_x000D_
hsa00561	Glycerolipid metabolism - Homo sapiens (human)	4	54	6906	152	0.0304775	0.196834	DGKD,DGKK,GPAM,LIPG_x000D_
hsa00640	Propanoate metabolism - Homo sapiens (human)	3	33	6906	152	0.0352237	0.209988	ACAT2,ACSS2,BCKDHB_x000D_
hsa00860	Porphyrin and chlorophyll metabolism - Homo sapiens (human)	3	33	6906	152	0.0352237	0.209988	EARS2,MMAB,UGT2B10_x000D_
hsa00450	Selenocompound metabolism - Homo sapiens (human)	2	16	6906	152	0.0471976	0.270949	INMT,SEPHS1_x000D_
hsa04975	Fat digestion and absorption - Homo sapiens (human)	3	39	6906	152	0.0536785	0.297149	ACAT2,FABP1,PLA2G12A_x000D_
hsa00010	Glycolysis / Gluconeogenesis - Homo sapiens (human)	4	66	6906	152	0.0568923	0.30408	ACSS2,ADH4,ADH6,ALDH3B1_x000D_
hsa04973	Carbohydrate digestion and absorption - Homo sapiens (human)	3	41	6906	152	0.0606788	0.313507	PIK3R1,SLC2A5,SLC37A4_x000D_
hsa00970	Aminoacyl-tRNA biosynthesis - Homo sapiens (human)	3	43	6906	152	0.0680835	0.331639	EARS2,NARS2,UGT2B10_x000D_
hsa04068	FoxO signaling pathway - Homo sapiens (human)	6	131	6906	152	0.0685448	0.331639	CCNB2,CCNG2,PIK3R1,SGK1,SGK3,SKP2_x000D_
hsa01040	Biosynthesis of unsaturated fatty acids - Homo sapiens (human)	2	20	6906	152	0.070607	0.331639	FADS1,FADS2_x000D_
hsa00270	Cysteine and methionine metabolism - Homo sapiens (human)	3	45	6906	152	0.0758784	0.345916	AHCYL2,CDO1,TAT_x000D_
hsa05418	Fluid shear stress and atherosclerosis - Homo sapiens (human)	6	138	6906	152	0.0834166	0.369417	GSTA1,GSTA2,GSTP1,GSTT2,HSP90B1,PIK3R1_x000D_
hsa03460	Fanconi anemia pathway - Homo sapiens (human)	3	48	6906	152	0.0882697	0.377558	BRIP1,FAN1,RPA3_x000D_
hsa03060	Protein export - Homo sapiens (human)	2	23	6906	152	0.0901268	0.377558	SEC63,SPCS2_x000D_
hsa04330	Notch signaling pathway - Homo sapiens (human)	3	49	6906	152	0.0925784	0.377623	DLL3,DTX2,PTCRA_x000D_
hsa00592	alpha-Linolenic acid metabolism - Homo sapiens (human)	2	24	6906	152	0.0969496	0.385313	FADS2,PLA2G12A_x000D_
hsa00830	Retinol metabolism - Homo sapiens (human)	3	54	6906	152	0.115366	0.436138	ADH4,ADH6,UGT2B10_x000D_
hsa04923	Regulation of lipolysis in adipocytes - Homo sapiens (human)	3	54	6906	152	0.115366	0.436138	ADORA1,PIK3R1,PRKACB_x000D_
hsa00630	Glyoxylate and dicarboxylate metabolism - Homo sapiens (human)	2	29	6906	152	0.133002	0.49084	ACAT2,GLDC_x000D_
hsa05231	Choline metabolism in cancer - Homo sapiens (human)	4	94	6906	152	0.152346	0.549155	DGKD,DGKK,PCYT1B,PIK3R1_x000D_
hsa05225	Hepatocellular carcinoma - Homo sapiens (human)	6	168	6906	152	0.165142	0.581749	GSTA1,GSTA2,GSTP1,GSTT2,PIK3R1,TERT_x000D_
hsa04070	Phosphatidylinositol signaling system - Homo sapiens (human)	4	98	6906	152	0.169211	0.582839	DGKD,DGKK,PIK3R1,SKP2_x000D_
hsa04960	Aldosterone-regulated sodium reabsorption - Homo sapiens (human)	2	37	6906	152	0.195408	0.642499	PIK3R1,SGK1_x000D_
hsa04976	Bile secretion - Homo sapiens (human)	3	70	6906	152	0.199482	0.642499	HMGCR,NR1H4,PRKACB_x000D_
hsa00380	Tryptophan metabolism - Homo sapiens (human)	2	38	6906	152	0.203468	0.642499	ACAT2,INMT_x000D_
hsa03440	Homologous recombination - Homo sapiens (human)	2	38	6906	152	0.203468	0.642499	BRIP1,RPA3_x000D_
hsa00620	Pyruvate metabolism - Homo sapiens (human)	2	39	6906	152	0.211565	0.642499	ACAT2,ACSS2_x000D_
hsa04668	TNF signaling pathway - Homo sapiens (human)	4	108	6906	152	0.213966	0.642499	CCL20,PIK3R1,TNFRSF1B,TRAF1_x000D_
hsa04310	Wnt signaling pathway - Homo sapiens (human)	5	146	6906	152	0.218635	0.642499	CCNB2,CTNNBIP1,DKK1,PRKACB,SFRP5_x000D_
hsa00260	"Glycine, serine and threonine metabolism - Homo sapiens (human)"	2	40	6906	152	0.219693	0.642499	DMGDH,GLDC_x000D_
hsa05219	Bladder cancer - Homo sapiens (human)	2	41	6906	152	0.227848	0.644157	THBS1,UPK3A_x000D_
hsa01200	Carbon metabolism - Homo sapiens (human)	4	112	6906	152	0.232728	0.644157	ACAT2,ACSS2,GLDC,GLUD2_x000D_
hsa05322	Systemic lupus erythematosus - Homo sapiens (human)	4	112	6906	152	0.232728	0.644157	H3F3C,HIST1H2AE,HIST1H2BM,HIST1H3F_x000D_
hsa00600	Sphingolipid metabolism - Homo sapiens (human)	2	44	6906	152	0.25242	0.683131	ASAH2,NEU3_x000D_
hsa04141	Protein processing in endoplasmic reticulum - Homo sapiens (human)	5	157	6906	152	0.26379	0.683131	DNAJC3,HERPUD1,HSP90B1,HYOU1,SEC63_x000D_
hsa00310	Lysine degradation - Homo sapiens (human)	2	46	6906	152	0.268845	0.683131	AASS,ACAT2_x000D_
hsa03420	Nucleotide excision repair - Homo sapiens (human)	2	46	6906	152	0.268845	0.683131	CETN2,RPA3_x000D_
hsa04340	Hedgehog signaling pathway - Homo sapiens (human)	2	46	6906	152	0.268845	0.683131	PRKACB,SPOPL_x000D_
hsa04911	Insulin secretion - Homo sapiens (human)	3	84	6906	152	0.281727	0.701846	GCG,KCNN4,PRKACB_x000D_
hsa04913	Ovarian steroidogenesis - Homo sapiens (human)	2	48	6906	152	0.285267	0.701846	HSD17B7,PRKACB_x000D_
hsa04211	Longevity regulating pathway - Homo sapiens (human)	3	87	6906	152	0.299833	0.726159	PIK3R1,PRKACB,SESN1_x000D_
hsa04914	Progesterone-mediated oocyte maturation - Homo sapiens (human)	3	92	6906	152	0.33013	0.787234	CCNB2,PIK3R1,PRKACB_x000D_
hsa05222	Small cell lung cancer - Homo sapiens (human)	3	93	6906	152	0.336194	0.789545	PIK3R1,SKP2,TRAF1_x000D_
hsa01522	Endocrine resistance - Homo sapiens (human)	3	95	6906	152	0.348312	0.796034	DLL3,PIK3R1,PRKACB_x000D_
hsa04915	Estrogen signaling pathway - Homo sapiens (human)	4	136	6906	152	0.351178	0.796034	HSP90B1,KRT34,PIK3R1,PRKACB_x000D_
hsa05215	Prostate cancer - Homo sapiens (human)	3	96	6906	152	0.354364	0.796034	GSTP1,HSP90B1,PIK3R1_x000D_
hsa04370	VEGF signaling pathway - Homo sapiens (human)	2	58	6906	152	0.36633	0.801361	PIK3R1,SH2D2A_x000D_
hsa05202	Transcriptional misregulation in cancer - Homo sapiens (human)	5	181	6906	152	0.367839	0.801361	H3F3C,HIST1H3F,PER2,PTCRA,TRAF1_x000D_
hsa05169	Epstein-Barr virus infection - Homo sapiens (human)	5	182	6906	152	0.372245	0.801361	ENTPD8,PIK3R1,PRKACB,SKP2,TRAF1_x000D_
hsa00590	Arachidonic acid metabolism - Homo sapiens (human)	2	61	6906	152	0.39003	0.81668	GPAM,PLA2G12A_x000D_
hsa04213	Longevity regulating pathway - multiple species - Homo sapiens (human)	2	62	6906	152	0.397844	0.81668	PIK3R1,PRKACB_x000D_
hsa04150	mTOR signaling pathway - Homo sapiens (human)	4	147	6906	152	0.40645	0.81668	PIK3R1,RRAGB,SGK1,SKP2_x000D_
hsa04931	Insulin resistance - Homo sapiens (human)	3	105	6906	152	0.408388	0.81668	PIK3R1,PPP1R3D,SLC27A3_x000D_
hsa04924	Renin secretion - Homo sapiens (human)	2	64	6906	152	0.413333	0.81668	ADORA1,PRKACB_x000D_
hsa05166	HTLV-I infection - Homo sapiens (human)	6	235	6906	152	0.415024	0.81668	CCNB2,FDPS,PIK3R1,PRKACB,TERT,TSPO_x000D_
hsa05203	Viral carcinogenesis - Homo sapiens (human)	5	192	6906	152	0.416243	0.81668	HIST1H2BM,PIK3R1,PRKACB,SKP2,TRAF1_x000D_
hsa04664	Fc epsilon RI signaling pathway - Homo sapiens (human)	2	66	6906	152	0.428625	0.82451	PIK3R1,VAV3_x000D_
hsa04670	Leukocyte transendothelial migration - Homo sapiens (human)	3	109	6906	152	0.431998	0.82451	CLDN1,PIK3R1,VAV3_x000D_
hsa05221	Acute myeloid leukemia - Homo sapiens (human)	2	67	6906	152	0.436192	0.82451	PER2,PIK3R1_x000D_
hsa05100	Bacterial invasion of epithelial cells - Homo sapiens (human)	2	68	6906	152	0.443706	0.828608	H3F3C,PIK3R1_x000D_
hsa04920	Adipocytokine signaling pathway - Homo sapiens (human)	2	69	6906	152	0.451165	0.831575	ACSL4,TNFRSF1B_x000D_
hsa01230	Biosynthesis of amino acids - Homo sapiens (human)	2	70	6906	152	0.458567	0.831575	PAH,TAT_x000D_
hsa04662	B cell receptor signaling pathway - Homo sapiens (human)	2	71	6906	152	0.465912	0.831575	PIK3R1,VAV3_x000D_
hsa04114	Oocyte meiosis - Homo sapiens (human)	3	115	6906	152	0.466755	0.831575	CCNB2,FBXO5,PRKACB_x000D_
hsa05200	Pathways in cancer - Homo sapiens (human)	12	520	6906	152	0.476264	0.838873	DLL3,GSTA1,GSTA2,GSTP1,GSTT2,HSP90B1,PIK3R1,PRKACB,PTGER1,SKP2,TERT,TRAF1_x000D_
hsa04071	Sphingolipid signaling pathway - Homo sapiens (human)	3	118	6906	152	0.483786	0.842549	ADORA1,ASAH2,PIK3R1_x000D_
hsa04918	Thyroid hormone synthesis - Homo sapiens (human)	2	75	6906	152	0.494697	0.845182	HSP90B1,PRKACB_x000D_
hsa04140	Autophagy - animal - Homo sapiens (human)	3	122	6906	152	0.50609	0.845182	PIK3R1,PRKACB,RRAGB_x000D_
hsa04610	Complement and coagulation cascades - Homo sapiens (human)	2	79	6906	152	0.522489	0.845182	CD46,KNG1_x000D_
hsa04512	ECM-receptor interaction - Homo sapiens (human)	2	81	6906	152	0.535999	0.845182	HMMR,THBS1_x000D_
hsa04146	Peroxisome - Homo sapiens (human)	2	82	6906	152	0.542657	0.845182	ACSL4,CROT_x000D_
hsa04742	Taste transduction - Homo sapiens (human)	2	82	6906	152	0.542657	0.845182	PRKACB,SCN9A_x000D_
hsa05034	Alcoholism - Homo sapiens (human)	4	176	6906	152	0.545681	0.845182	H3F3C,HIST1H2AE,HIST1H2BM,HIST1H3F_x000D_
hsa04120	Ubiquitin mediated proteolysis - Homo sapiens (human)	3	130	6906	152	0.54916	0.845182	BIRC6,RCHY1,SKP2_x000D_
hsa04926	Relaxin signaling pathway - Homo sapiens (human)	3	130	6906	152	0.54916	0.845182	INSL3,PIK3R1,PRKACB_x000D_
hsa05162	Measles - Homo sapiens (human)	3	131	6906	152	0.554389	0.845182	CD46,PIK3R1,RCHY1_x000D_
hsa04062	Chemokine signaling pathway - Homo sapiens (human)	4	179	6906	152	0.559168	0.845182	CCL20,PIK3R1,PRKACB,VAV3_x000D_
hsa04350	TGF-beta signaling pathway - Homo sapiens (human)	2	85	6906	152	0.562231	0.845182	INHBE,THBS1_x000D_
hsa04666	Fc gamma R-mediated phagocytosis - Homo sapiens (human)	2	87	6906	152	0.574947	0.845182	PIK3R1,VAV3_x000D_
hsa04970	Salivary secretion - Homo sapiens (human)	2	87	6906	152	0.574947	0.845182	KCNN4,PRKACB_x000D_
hsa04727	GABAergic synapse - Homo sapiens (human)	2	89	6906	152	0.587394	0.845182	PRKACB,TRAK2_x000D_
hsa04910	Insulin signaling pathway - Homo sapiens (human)	3	138	6906	152	0.589976	0.845182	PIK3R1,PPP1R3D,PRKACB_x000D_
hsa04974	Protein digestion and absorption - Homo sapiens (human)	2	90	6906	152	0.593517	0.845182	CELA3A,KCNN4_x000D_
hsa05032	Morphine addiction - Homo sapiens (human)	2	90	6906	152	0.593517	0.845182	ADORA1,PRKACB_x000D_
hsa04072	Phospholipase D signaling pathway - Homo sapiens (human)	3	139	6906	152	0.594911	0.845182	DGKD,DGKK,PIK3R1_x000D_
hsa04657	IL-17 signaling pathway - Homo sapiens (human)	2	91	6906	152	0.599572	0.845182	CCL20,HSP90B1_x000D_
hsa04550	Signaling pathways regulating pluripotency of stem cells - Homo sapiens (human)	3	140	6906	152	0.599807	0.845182	INHBE,PIK3R1,REST_x000D_
hsa04714	Thermogenesis - Homo sapiens (human)	4	192	6906	152	0.615038	0.846955	ACSL4,COA5,GCG,PRKACB_x000D_
hsa04713	Circadian entrainment - Homo sapiens (human)	2	95	6906	152	0.623118	0.846955	PER2,PRKACB_x000D_
hsa05146	Amoebiasis - Homo sapiens (human)	2	95	6906	152	0.623118	0.846955	PIK3R1,PRKACB_x000D_
hsa04750	Inflammatory mediator regulation of TRP channels - Homo sapiens (human)	2	96	6906	152	0.628836	0.846955	PIK3R1,PRKACB_x000D_
hsa04925	Aldosterone synthesis and secretion - Homo sapiens (human)	2	97	6906	152	0.634487	0.846955	CYP11B2,PRKACB_x000D_
hsa04972	Pancreatic secretion - Homo sapiens (human)	2	97	6906	152	0.634487	0.846955	CELA3A,PLA2G12A_x000D_
hsa04024	cAMP signaling pathway - Homo sapiens (human)	4	198	6906	152	0.639315	0.846955	ADORA1,PIK3R1,PRKACB,VAV3_x000D_
hsa04922	Glucagon signaling pathway - Homo sapiens (human)	2	99	6906	152	0.645588	0.848019	GCG,PRKACB_x000D_
hsa04810	Regulation of actin cytoskeleton - Homo sapiens (human)	4	204	6906	152	0.662587	0.861536	FGD1,PIK3R1,SPATA13,VAV3_x000D_
hsa04660	T cell receptor signaling pathway - Homo sapiens (human)	2	103	6906	152	0.666995	0.861536	PIK3R1,VAV3_x000D_
hsa05164	Influenza A - Homo sapiens (human)	3	157	6906	152	0.677039	0.867282	DNAJC3,FDPS,PIK3R1_x000D_
hsa05168	Herpes simplex infection - Homo sapiens (human)	3	160	6906	152	0.689474	0.875972	PER2,SKP2,TRAF1_x000D_
hsa04725	Cholinergic synapse - Homo sapiens (human)	2	113	6906	152	0.715981	0.902252	PIK3R1,PRKACB_x000D_
hsa04270	Vascular smooth muscle contraction - Homo sapiens (human)	2	116	6906	152	0.729456	0.906067	PLA2G12A,PRKACB_x000D_
hsa04919	Thyroid hormone signaling pathway - Homo sapiens (human)	2	117	6906	152	0.733827	0.906067	PIK3R1,PRKACB_x000D_
hsa04152	AMPK signaling pathway - Homo sapiens (human)	2	119	6906	152	0.74239	0.906067	HMGCR,PIK3R1_x000D_
hsa04611	Platelet activation - Homo sapiens (human)	2	119	6906	152	0.74239	0.906067	PIK3R1,PRKACB_x000D_
hsa04110	Cell cycle - Homo sapiens (human)	2	123	6906	152	0.758815	0.918878	CCNB2,SKP2_x000D_
hsa04650	Natural killer cell mediated cytotoxicity - Homo sapiens (human)	2	125	6906	152	0.766685	0.920623	PIK3R1,VAV3_x000D_
hsa04145	Phagosome - Homo sapiens (human)	2	128	6906	152	0.778075	0.920623	MARCO,THBS1_x000D_
hsa05160	Hepatitis C - Homo sapiens (human)	2	128	6906	152	0.778075	0.920623	CLDN1,PIK3R1_x000D_
hsa04728	Dopaminergic synapse - Homo sapiens (human)	2	132	6906	152	0.792508	0.929297	PRKACB,SCN1A_x000D_
hsa04210	Apoptosis - Homo sapiens (human)	2	134	6906	152	0.799412	0.929297	PIK3R1,TRAF1_x000D_
hsa04510	Focal adhesion - Homo sapiens (human)	3	195	6906	152	0.808926	0.929297	PIK3R1,THBS1,VAV3_x000D_
hsa04371	Apelin signaling pathway - Homo sapiens (human)	2	137	6906	152	0.809388	0.929297	MYL4,PRKACB_x000D_
hsa05205	Proteoglycans in cancer - Homo sapiens (human)	3	201	6906	152	0.824993	0.933344	PIK3R1,PRKACB,THBS1_x000D_
hsa04261	Adrenergic signaling in cardiomyocytes - Homo sapiens (human)	2	145	6906	152	0.833875	0.933344	MYL4,PRKACB_x000D_
hsa05224	Breast cancer - Homo sapiens (human)	2	148	6906	152	0.842306	0.933344	DLL3,PIK3R1_x000D_
hsa05226	Gastric cancer - Homo sapiens (human)	2	150	6906	152	0.84771	0.933344	PIK3R1,TERT_x000D_
hsa04218	Cellular senescence - Homo sapiens (human)	2	153	6906	152	0.855504	0.933344	CCNB2,PIK3R1_x000D_
hsa04080	Neuroactive ligand-receptor interaction - Homo sapiens (human)	4	275	6906	152	0.86168	0.933344	ADORA1,MC3R,PTGER1,TSPO_x000D_
hsa03013	RNA transport - Homo sapiens (human)	2	157	6906	152	0.865334	0.933344	ACIN1,ELAC1_x000D_
hsa04217	Necroptosis - Homo sapiens (human)	2	157	6906	152	0.865334	0.933344	GLUD2,HIST1H2AE_x000D_
hsa00230	Purine metabolism - Homo sapiens (human)	2	162	6906	152	0.876763	0.933344	ENTPD8,NTPCR_x000D_
hsa04014	Ras signaling pathway - Homo sapiens (human)	3	226	6906	152	0.880129	0.933344	PIK3R1,PLA2G12A,PRKACB_x000D_
hsa04530	Tight junction - Homo sapiens (human)	2	165	6906	152	0.883187	0.933344	CLDN1,PRKACB_x000D_
hsa04151	PI3K-Akt signaling pathway - Homo sapiens (human)	5	346	6906	152	0.885171	0.933344	HSP90B1,PIK3R1,SGK1,SGK3,THBS1_x000D_
hsa04020	Calcium signaling pathway - Homo sapiens (human)	2	182	6906	152	0.914123	0.951466	PRKACB,PTGER1_x000D_
hsa05165	Human papillomavirus infection - Homo sapiens (human)	4	309	6906	152	0.914635	0.951466	PIK3R1,PRKACB,TERT,THBS1_x000D_
hsa04060	Cytokine-cytokine receptor interaction - Homo sapiens (human)	3	254	6906	152	0.923182	0.953955	CCL20,INHBE,TNFRSF1B_x000D_
hsa04015	Rap1 signaling pathway - Homo sapiens (human)	2	202	6906	152	0.940704	0.965421	PIK3R1,THBS1_x000D_
hsa04740	Olfactory transduction - Homo sapiens (human)	5	402	6906	152	0.946735	0.965421	OR10K2,OR2B6,OR2V2,OR52K2,PRKACB_x000D_
hsa04144	Endocytosis - Homo sapiens (human)	2	226	6906	152	0.962375	0.974955	RAB11FIP4,SNX5_x000D_
hsa05206	MicroRNAs in cancer - Homo sapiens (human)	2	248	6906	152	0.975419	0.981753	CDCA5,THBS1_x000D_
hsa04010	MAPK signaling pathway - Homo sapiens (human)	2	290	6906	152	0.989308	0.989308	DUSP16,PRKACB_x000D_

## Sheet: 6_KEGG_V1_up
keggid	kegg_name	sig_pw	n_pw	n_all	n_sig	p_hyper	q_hyper	genes_x000D_
hsa04142	Lysosome - Homo sapiens (human)	10	122	6906	209	0.00374088	0.415752	AP1G2,ARSA,CD63,CD68,CLTB,CLTCL1,CTSB,CTSH,DNASE2,GGA1_x000D_
hsa05164	Influenza A - Homo sapiens (human)	11	157	6906	209	0.00787775	0.415752	CCL2,DDX58,DNAJB1,FURIN,IL12A,IRAK4,IRF3,OAS1,PRKCA,TNFRSF10D,TNFSF10_x000D_
hsa04060	Cytokine-cytokine receptor interaction - Homo sapiens (human)	15	254	6906	209	0.00990452	0.415752	CCL16,CCL2,CSF1,CXCL16,EDA,IL12A,IL1R2,IL4R,IL6R,LIF,MET,OSMR,TGFB1,TNFRSF10D,TNFSF10_x000D_
hsa00330	Arginine and proline metabolism - Homo sapiens (human)	5	45	6906	209	0.011055	0.415752	ALDH4A1,ARG2,LAP3,NOS3,SMOX_x000D_
hsa02010	ABC transporters - Homo sapiens (human)	5	45	6906	209	0.011055	0.415752	ABCB1,ABCB8,ABCC2,ABCC3,ABCC5_x000D_
hsa04931	Insulin resistance - Homo sapiens (human)	8	105	6906	209	0.0139322	0.415752	CPT1A,CREB3L3,GFPT2,MLXIP,NOS3,PRKCD,PYGB,RPS6KA1_x000D_
hsa05144	Malaria - Homo sapiens (human)	5	48	6906	209	0.0144073	0.415752	CCL2,IL12A,MET,SDC1,TGFB1_x000D_
hsa04978	Mineral absorption - Homo sapiens (human)	5	51	6906	209	0.0183822	0.443774	HMOX2,MT1B,MT1H,MT2A,STEAP2_x000D_
hsa05143	African trypanosomiasis - Homo sapiens (human)	4	35	6906	209	0.0204849	0.443774	APOL1,F2RL1,IL12A,PRKCA_x000D_
hsa00830	Retinol metabolism - Homo sapiens (human)	5	54	6906	209	0.0230206	0.443774	CYP1A1,CYP2C9,CYP2S1,CYP3A5,RDH10_x000D_
hsa04621	NOD-like receptor signaling pathway - Homo sapiens (human)	10	164	6906	209	0.0267403	0.443774	ATG16L1,CCL2,CTSB,GBP2,IRAK4,IRF3,ITPR3,OAS1,PRKCD,XIAP_x000D_
hsa00220	Arginine biosynthesis - Homo sapiens (human)	3	22	6906	209	0.0275365	0.443774	ARG2,NAGS,NOS3_x000D_
hsa04070	Phosphatidylinositol signaling system - Homo sapiens (human)	7	98	6906	209	0.0285597	0.443774	INPP5D,INPPL1,ITPR3,PI4KB,PIP4K2A,PLCD3,PRKCA_x000D_
hsa04640	Hematopoietic cell lineage - Homo sapiens (human)	6	82	6906	209	0.0373251	0.476267	CD9,CSF1,IL1R2,IL4R,IL6R,ITGA2_x000D_
hsa05205	Proteoglycans in cancer - Homo sapiens (human)	11	201	6906	209	0.0411055	0.476267	CD63,CTTN,ERBB2,IQGAP1,ITGA2,ITGB5,ITPR3,MET,PRKCA,SDC1,TGFB1_x000D_
hsa00980	Metabolism of xenobiotics by cytochrome P450 - Homo sapiens (human)	5	63	6906	209	0.041229	0.476267	CYP1A1,CYP2C9,CYP2S1,CYP3A5,EPHX1_x000D_
hsa05162	Measles - Homo sapiens (human)	8	131	6906	209	0.0447219	0.476267	DDX58,IL12A,IRAK1,IRAK4,IRF3,OAS1,TNFRSF10D,TNFSF10_x000D_
hsa00130	Ubiquinone and other terpenoid-quinone biosynthesis - Homo sapiens (human)	2	12	6906	209	0.0492789	0.476267	HPD,NQO1_x000D_
hsa04210	Apoptosis - Homo sapiens (human)	8	134	6906	209	0.049952	0.476267	CAPN2,CTSB,CTSH,DFFA,ITPR3,TNFRSF10D,TNFSF10,XIAP_x000D_
hsa01200	Carbon metabolism - Homo sapiens (human)	7	112	6906	209	0.0527761	0.476267	ACO2,HKDC1,ME2,OGDH,PC,PGLS,TALDO1_x000D_
hsa04010	MAPK signaling pathway - Homo sapiens (human)	14	290	6906	209	0.056199	0.476267	ARRB2,CACNA2D4,CDC25B,CSF1,DUSP5,EFNA2,ERBB2,IRAK1,IRAK4,MET,PRKCA,RASGRF2,RPS6KA1,TGFB1_x000D_
hsa04151	PI3K-Akt signaling pathway - Homo sapiens (human)	16	346	6906	209	0.0591799	0.476267	CREB3L3,CSF1,CSH1,EFNA2,ERBB2,F2R,IL4R,IL6R,ITGA2,ITGB5,MET,NOS3,OSMR,PRKCA,SGK2,SPP1_x000D_
hsa01230	Biosynthesis of amino acids - Homo sapiens (human)	5	70	6906	209	0.0600909	0.476267	ACO2,ARG2,NAGS,PC,TALDO1_x000D_
hsa01523	Antifolate resistance - Homo sapiens (human)	3	30	6906	209	0.0609482	0.476267	ABCC2,ABCC3,ABCC5_x000D_
hsa04136	Autophagy - other - Homo sapiens (human)	3	30	6906	209	0.0609482	0.476267	ATG16L1,ATG4A,ATG9A_x000D_
hsa00020	Citrate cycle (TCA cycle) - Homo sapiens (human)	3	31	6906	209	0.0660301	0.476267	ACO2,OGDH,PC_x000D_
hsa05146	Amoebiasis - Homo sapiens (human)	6	95	6906	209	0.0674774	0.476267	ARG2,IL12A,IL1R2,PRKCA,SERPINB6,TGFB1_x000D_
hsa01100	Metabolic pathways - Homo sapiens (human)	44	1171	6906	209	0.0684589	0.476267	ACADVL,ACO2,ACOT8,AKR1B10,ALDH4A1,AOC3,ARG2,ATP6V1E1,B3GNT3,CSGALNACT2,CYP1A1,CYP24A1,CYP2C9,CYP2S1,CYP3A5,FAH,FUT6,FUT8,GAL3ST1,GBA2,GCNT3,GFPT2,GGT1,HKDC1,HMOX2,HPD,HSD17B1,LAP3,LPIN1,MAN2A2,MGAT4B,NAGS,NDUFB2,NOS3,OGDH,PC,PGLS,PI4KB,PIGC,PLCD3,POMGNT1,PYGB,RDH10,TALDO1_x000D_
hsa05133	Pertussis - Homo sapiens (human)	5	73	6906	209	0.069456	0.476267	C4A,IL12A,IRAK1,IRAK4,IRF3_x000D_
hsa00562	Inositol phosphate metabolism - Homo sapiens (human)	5	74	6906	209	0.0727474	0.476267	INPP5D,INPPL1,PI4KB,PIP4K2A,PLCD3_x000D_
hsa04066	HIF-1 signaling pathway - Homo sapiens (human)	6	97	6906	209	0.0730905	0.476267	ERBB2,HKDC1,IL6R,NOS3,PRKCA,TIMP1_x000D_
hsa04933	AGE-RAGE signaling pathway in diabetic complications - Homo sapiens (human)	6	98	6906	209	0.0759947	0.479716	CCL2,NOS3,PLCD3,PRKCA,PRKCD,TGFB1_x000D_
hsa05142	Chagas disease (American trypanosomiasis) - Homo sapiens (human)	6	101	6906	209	0.0850956	0.490855	CCL2,CD247,IL12A,IRAK1,IRAK4,TGFB1_x000D_
hsa04130	SNARE interactions in vesicular transport - Homo sapiens (human)	3	35	6906	209	0.0881856	0.490855	STX3,STX8,VAMP5_x000D_
hsa04730	Long-term depression - Homo sapiens (human)	4	57	6906	209	0.0931372	0.490855	GNA13,GNAZ,ITPR3,PRKCA_x000D_
hsa01521	EGFR tyrosine kinase inhibitor resistance - Homo sapiens (human)	5	80	6906	209	0.0942439	0.490855	AXL,ERBB2,IL6R,MET,PRKCA_x000D_
hsa05140	Leishmaniasis - Homo sapiens (human)	4	58	6906	209	0.0977921	0.490855	IL12A,IRAK1,IRAK4,TGFB1_x000D_
hsa00350	Tyrosine metabolism - Homo sapiens (human)	3	37	6906	209	0.100287	0.490855	AOC3,FAH,HPD_x000D_
hsa04960	Aldosterone-regulated sodium reabsorption - Homo sapiens (human)	3	37	6906	209	0.100287	0.490855	PRKCA,SFN,SLC9A3R2_x000D_
hsa00360	Phenylalanine metabolism - Homo sapiens (human)	2	18	6906	209	0.101592	0.490855	AOC3,HPD_x000D_
hsa04068	FoxO signaling pathway - Homo sapiens (human)	7	131	6906	209	0.101784	0.490855	FBXO25,HOMER2,HOMER3,PLK2,SGK2,TGFB1,TNFSF10_x000D_
hsa05410	Hypertrophic cardiomyopathy (HCM) - Homo sapiens (human)	5	82	6906	209	0.102059	0.490855	CACNA2D4,ITGA2,ITGB5,TGFB1,TNNC1_x000D_
hsa01210	2-Oxocarboxylic acid metabolism - Homo sapiens (human)	2	19	6906	209	0.111366	0.523163	ACO2,NAGS_x000D_
hsa04721	Synaptic vesicle cycle - Homo sapiens (human)	4	63	6906	209	0.122628	0.538214	ATP6V1E1,CLTB,CLTCL1,STX3_x000D_
hsa04666	Fc gamma R-mediated phagocytosis - Homo sapiens (human)	5	87	6906	209	0.12295	0.538214	INPP5D,INPPL1,PRKCA,PRKCD,VASP_x000D_
hsa05418	Fluid shear stress and atherosclerosis - Homo sapiens (human)	7	138	6906	209	0.124539	0.538214	CCL2,CDH5,IL1R2,NOS3,NQO1,SDC1,SQSTM1_x000D_
hsa05414	Dilated cardiomyopathy (DCM) - Homo sapiens (human)	5	88	6906	209	0.127351	0.538214	CACNA2D4,ITGA2,ITGB5,TGFB1,TNNC1_x000D_
hsa04927	Cortisol synthesis and secretion - Homo sapiens (human)	4	64	6906	209	0.127892	0.538214	CREB3L3,ITPR3,MRAP,POMC_x000D_
hsa04064	NF-kappa B signaling pathway - Homo sapiens (human)	5	90	6906	209	0.136368	0.54321	BLNK,DDX58,IRAK1,IRAK4,XIAP_x000D_
hsa04510	Focal adhesion - Homo sapiens (human)	9	195	6906	209	0.136459	0.54321	CAPN2,ERBB2,ITGA2,ITGB5,MET,PRKCA,SPP1,VASP,XIAP_x000D_
hsa00062	Fatty acid elongation - Homo sapiens (human)	2	22	6906	209	0.141996	0.54321	AKR1B10,ELOVL1_x000D_
hsa00600	Sphingolipid metabolism - Homo sapiens (human)	3	44	6906	209	0.147251	0.54321	ARSA,GAL3ST1,GBA2_x000D_
hsa04720	Long-term potentiation - Homo sapiens (human)	4	68	6906	209	0.149858	0.54321	ITPR3,PPP1R1A,PRKCA,RPS6KA1_x000D_
hsa05100	Bacterial invasion of epithelial cells - Homo sapiens (human)	4	68	6906	209	0.149858	0.54321	CLTB,CLTCL1,CTTN,MET_x000D_
hsa05204	Chemical carcinogenesis - Homo sapiens (human)	4	68	6906	209	0.149858	0.54321	CYP1A1,CYP2C9,CYP3A5,EPHX1_x000D_
hsa04611	Platelet activation - Homo sapiens (human)	6	119	6906	209	0.15136	0.54321	F2R,GNA13,ITGA2,ITPR3,NOS3,VASP_x000D_
hsa04962	Vasopressin-regulated water reabsorption - Homo sapiens (human)	3	45	6906	209	0.154467	0.54321	AQP3,CLTCL1,CREB3L3_x000D_
hsa04150	mTOR signaling pathway - Homo sapiens (human)	7	147	6906	209	0.157254	0.54321	ATP6V1E1,LAMTOR1,LAMTOR2,LPIN1,PRKCA,RPS6KA1,WDR24_x000D_
hsa04976	Bile secretion - Homo sapiens (human)	4	70	6906	209	0.16135	0.54321	ABCB1,ABCC2,ABCC3,EPHX1_x000D_
hsa05323	Rheumatoid arthritis - Homo sapiens (human)	4	70	6906	209	0.16135	0.54321	ATP6V1E1,CCL2,CSF1,TGFB1_x000D_
hsa04662	B cell receptor signaling pathway - Homo sapiens (human)	4	71	6906	209	0.167214	0.553724	BLNK,IFITM1,INPP5D,INPPL1_x000D_
hsa05145	Toxoplasmosis - Homo sapiens (human)	5	98	6906	209	0.17508	0.566705	IL12A,IRAK1,IRAK4,TGFB1,XIAP_x000D_
hsa04961	Endocrine and other factor-regulated calcium reabsorption - Homo sapiens (human)	3	48	6906	209	0.176745	0.566705	CLTB,CLTCL1,PRKCA_x000D_
hsa00510	N-Glycan biosynthesis - Homo sapiens (human)	3	49	6906	209	0.184361	0.574756	FUT8,MAN2A2,MGAT4B_x000D_
hsa04620	Toll-like receptor signaling pathway - Homo sapiens (human)	5	100	6906	209	0.185361	0.574756	IL12A,IRAK1,IRAK4,IRF3,SPP1_x000D_
hsa04918	Thyroid hormone synthesis - Homo sapiens (human)	4	75	6906	209	0.191393	0.574756	CREB3L3,ITPR3,PRKCA,TTF1_x000D_
hsa00140	Steroid hormone biosynthesis - Homo sapiens (human)	3	50	6906	209	0.192063	0.574756	CYP1A1,CYP3A5,HSD17B1_x000D_
hsa04630	Jak-STAT signaling pathway - Homo sapiens (human)	7	156	6906	209	0.193482	0.574756	CSH1,IL12A,IL4R,IL6R,LIF,OSMR,STAM2_x000D_
hsa00601	Glycosphingolipid biosynthesis - lacto and neolacto series - Homo sapiens (human)	2	28	6906	209	0.207301	0.599363	B3GNT3,FUT6_x000D_
hsa05321	Inflammatory bowel disease (IBD) - Homo sapiens (human)	3	52	6906	209	0.2077	0.599363	IL12A,IL4R,TGFB1_x000D_
hsa00030	Pentose phosphate pathway - Homo sapiens (human)	2	29	6906	209	0.218504	0.62166	PGLS,TALDO1_x000D_
hsa04512	ECM-receptor interaction - Homo sapiens (human)	4	81	6906	209	0.229524	0.627178	ITGA2,ITGB5,SDC1,SPP1_x000D_
hsa04915	Estrogen signaling pathway - Homo sapiens (human)	6	136	6906	209	0.22953	0.627178	CREB3L3,ITPR3,KRT19,KRT24,NOS3,PRKCD_x000D_
hsa00052	Galactose metabolism - Homo sapiens (human)	2	30	6906	209	0.229758	0.627178	AKR1B10,HKDC1_x000D_
hsa04724	Glutamatergic synapse - Homo sapiens (human)	5	111	6906	209	0.245407	0.660962	HOMER2,HOMER3,ITPR3,PRKCA,SHANK3_x000D_
hsa00051	Fructose and mannose metabolism - Homo sapiens (human)	2	32	6906	209	0.252366	0.662052	AKR1B10,HKDC1_x000D_
hsa00410	beta-Alanine metabolism - Homo sapiens (human)	2	32	6906	209	0.252366	0.662052	AOC3,SMOX_x000D_
hsa00500	Starch and sucrose metabolism - Homo sapiens (human)	2	33	6906	209	0.263696	0.682906	HKDC1,PYGB_x000D_
hsa04137	Mitophagy - animal - Homo sapiens (human)	3	63	6906	209	0.297492	0.73606	ATG9A,OPTN,SQSTM1_x000D_
hsa00250	"Alanine, aspartate and glutamate metabolism - Homo sapiens (human)"	2	36	6906	209	0.297658	0.73606	ALDH4A1,GFPT2_x000D_
hsa05230	Central carbon metabolism in cancer - Homo sapiens (human)	3	64	6906	209	0.305833	0.73606	ERBB2,HKDC1,MET_x000D_
hsa05202	Transcriptional misregulation in cancer - Homo sapiens (human)	7	181	6906	209	0.308	0.73606	ETV6,FUT8,IL1R2,MET,PBX3,SIX4,WT1_x000D_
hsa04140	Autophagy - animal - Homo sapiens (human)	5	122	6906	209	0.309732	0.73606	ATG16L1,ATG4A,ATG9A,CTSB,PRKCD_x000D_
hsa04020	Calcium signaling pathway - Homo sapiens (human)	7	182	6906	209	0.312876	0.73606	ERBB2,F2R,ITPR3,NOS3,PLCD3,PRKCA,TNNC1_x000D_
hsa04659	Th17 cell differentiation - Homo sapiens (human)	4	94	6906	209	0.317191	0.73606	CD247,IL4R,IL6R,TGFB1_x000D_
hsa00380	Tryptophan metabolism - Homo sapiens (human)	2	38	6906	209	0.320179	0.73606	CYP1A1,OGDH_x000D_
hsa04520	Adherens junction - Homo sapiens (human)	3	67	6906	209	0.330898	0.73606	ERBB2,IQGAP1,MET_x000D_
hsa04750	Inflammatory mediator regulation of TRP channels - Homo sapiens (human)	4	96	6906	209	0.331013	0.73606	F2RL1,ITPR3,PRKCA,PRKCD_x000D_
hsa00620	Pyruvate metabolism - Homo sapiens (human)	2	39	6906	209	0.331377	0.73606	ME2,PC_x000D_
hsa04925	Aldosterone synthesis and secretion - Homo sapiens (human)	4	97	6906	209	0.337937	0.73606	CREB3L3,ITPR3,POMC,PRKCA_x000D_
hsa04217	Necroptosis - Homo sapiens (human)	6	157	6906	209	0.339242	0.73606	CAPN2,PYGB,SQSTM1,TNFRSF10D,TNFSF10,XIAP_x000D_
hsa04622	RIG-I-like receptor signaling pathway - Homo sapiens (human)	3	68	6906	209	0.339254	0.73606	DDX58,IL12A,IRF3_x000D_
hsa04380	Osteoclast differentiation - Homo sapiens (human)	5	127	6906	209	0.339776	0.73606	BLNK,CSF1,FHL2,SQSTM1,TGFB1_x000D_
hsa05150	Staphylococcus aureus infection - Homo sapiens (human)	2	40	6906	209	0.342523	0.73606	C4A,MASP1_x000D_
hsa04922	Glucagon signaling pathway - Homo sapiens (human)	4	99	6906	209	0.351801	0.743258	CPT1A,CREB3L3,ITPR3,PYGB_x000D_
hsa04926	Relaxin signaling pathway - Homo sapiens (human)	5	130	6906	209	0.35792	0.743258	ARRB2,CREB3L3,NOS3,PRKCA,TGFB1_x000D_
hsa04714	Thermogenesis - Homo sapiens (human)	7	192	6906	209	0.362306	0.743258	COX7A2,CPT1A,CREB3L3,DPF1,NDUFAF1,NDUFB2,RPS6KA1_x000D_
hsa03320	PPAR signaling pathway - Homo sapiens (human)	3	71	6906	209	0.36427	0.743258	CPT1A,PLIN2,PPARD_x000D_
hsa05412	Arrhythmogenic right ventricular cardiomyopathy (ARVC) - Homo sapiens (human)	3	71	6906	209	0.36427	0.743258	CACNA2D4,ITGA2,ITGB5_x000D_
hsa01524	Platinum drug resistance - Homo sapiens (human)	3	73	6906	209	0.380868	0.75234	ABCC2,ERBB2,XIAP_x000D_
hsa00071	Fatty acid degradation - Homo sapiens (human)	2	44	6906	209	0.386456	0.75234	ACADVL,CPT1A_x000D_
hsa01212	Fatty acid metabolism - Homo sapiens (human)	2	44	6906	209	0.386456	0.75234	ACADVL,CPT1A_x000D_
hsa04260	Cardiac muscle contraction - Homo sapiens (human)	3	74	6906	209	0.389134	0.75234	CACNA2D4,COX7A2,TNNC1_x000D_
hsa04930	Type II diabetes mellitus - Homo sapiens (human)	2	45	6906	209	0.397246	0.75234	HKDC1,PRKCD_x000D_
hsa04971	Gastric acid secretion - Homo sapiens (human)	3	76	6906	209	0.405583	0.75234	ITPR3,KCNJ10,PRKCA_x000D_
hsa05212	Pancreatic cancer - Homo sapiens (human)	3	76	6906	209	0.405583	0.75234	ERBB2,RALB,TGFB1_x000D_
hsa04015	Rap1 signaling pathway - Homo sapiens (human)	7	202	6906	209	0.412339	0.75234	CSF1,EFNA2,F2R,MET,PRKCA,RALB,VASP_x000D_
hsa04668	TNF signaling pathway - Homo sapiens (human)	4	108	6906	209	0.41401	0.75234	CCL2,CREB3L3,CSF1,LIF_x000D_
hsa05161	Hepatitis B - Homo sapiens (human)	5	140	6906	209	0.41845	0.75234	CREB3L3,DDX58,IRF3,PRKCA,TGFB1_x000D_
hsa04670	Leukocyte transendothelial migration - Homo sapiens (human)	4	109	6906	209	0.420863	0.75234	CDH5,ESAM,PRKCA,VASP_x000D_
hsa04913	Ovarian steroidogenesis - Homo sapiens (human)	2	48	6906	209	0.429072	0.75234	CYP1A1,HSD17B1_x000D_
hsa05110	Vibrio cholerae infection - Homo sapiens (human)	2	48	6906	209	0.429072	0.75234	ATP6V1E1,PRKCA_x000D_
hsa04610	Complement and coagulation cascades - Homo sapiens (human)	3	79	6906	209	0.430007	0.75234	C4A,F2R,MASP1_x000D_
hsa04658	Th1 and Th2 cell differentiation - Homo sapiens (human)	3	79	6906	209	0.430007	0.75234	CD247,IL12A,IL4R_x000D_
hsa04723	Retrograde endocannabinoid signaling - Homo sapiens (human)	5	142	6906	209	0.430481	0.75234	ITPR3,NAPEPLD,NDUFB2,PRKCA,RPS6KA1_x000D_
hsa04932	Non-alcoholic fatty liver disease (NAFLD) - Homo sapiens (human)	5	143	6906	209	0.436479	0.75234	COX7A2,IL6R,MLXIP,NDUFB2,TGFB1_x000D_
hsa05016	Huntington's disease - Homo sapiens (human)	6	175	6906	209	0.437234	0.75234	CLTB,CLTCL1,COX7A2,CREB3L3,NDUFB2,TGM2_x000D_
hsa00520	Amino sugar and nucleotide sugar metabolism - Homo sapiens (human)	2	49	6906	209	0.439486	0.75234	GFPT2,HKDC1_x000D_
hsa04261	Adrenergic signaling in cardiomyocytes - Homo sapiens (human)	5	145	6906	209	0.448433	0.761205	CACNA2D4,CREB3L3,PPP1R1A,PRKCA,TNNC1_x000D_
hsa04146	Peroxisome - Homo sapiens (human)	3	82	6906	209	0.454067	0.764347	ACOT8,FAR2,PEX11B_x000D_
hsa04270	Vascular smooth muscle contraction - Homo sapiens (human)	4	116	6906	209	0.468224	0.77799	GNA13,ITPR3,PRKCA,PRKCD_x000D_
hsa04911	Insulin secretion - Homo sapiens (human)	3	84	6906	209	0.469875	0.77799	CREB3L3,ITPR3,PRKCA_x000D_
hsa04514	Cell adhesion molecules (CAMs) - Homo sapiens (human)	4	119	6906	209	0.488106	0.785446	CDH5,CNTNAP1,ESAM,SDC1_x000D_
hsa04722	Neurotrophin signaling pathway - Homo sapiens (human)	4	119	6906	209	0.488106	0.785446	IRAK1,IRAK4,PRKCD,RPS6KA1_x000D_
hsa00480	Glutathione metabolism - Homo sapiens (human)	2	54	6906	209	0.489931	0.785446	GGT1,LAP3_x000D_
hsa00561	Glycerolipid metabolism - Homo sapiens (human)	2	54	6906	209	0.489931	0.785446	AKR1B10,LPIN1_x000D_
hsa04218	Cellular senescence - Homo sapiens (human)	5	153	6906	209	0.495525	0.788157	CAPN2,ITPR3,LIN37,SQSTM1,TGFB1_x000D_
hsa05130	Pathogenic Escherichia coli infection - Homo sapiens (human)	2	55	6906	209	0.499678	0.788554	CTTN,PRKCA_x000D_
hsa05200	Pathways in cancer - Homo sapiens (human)	16	520	6906	209	0.510943	0.791813	ERBB2,F2R,GNA13,HEY1,HEY2,IL12A,IL4R,IL6R,ITGA2,MET,NQO1,PPARD,PRKCA,RALB,TGFB1,XIAP_x000D_
hsa04912	GnRH signaling pathway - Homo sapiens (human)	3	91	6906	209	0.523483	0.791813	ITPR3,PRKCA,PRKCD_x000D_
hsa04650	Natural killer cell mediated cytotoxicity - Homo sapiens (human)	4	125	6906	209	0.526926	0.791813	CD247,PRKCA,TNFRSF10D,TNFSF10_x000D_
hsa04370	VEGF signaling pathway - Homo sapiens (human)	2	58	6906	209	0.528193	0.791813	NOS3,PRKCA_x000D_
hsa04914	Progesterone-mediated oocyte maturation - Homo sapiens (human)	3	92	6906	209	0.5309	0.791813	CDC25B,RPS6KA1,SPDYE3_x000D_
hsa04022	cGMP-PKG signaling pathway - Homo sapiens (human)	5	160	6906	209	0.535479	0.791813	CREB3L3,GNA13,ITPR3,NOS3,VASP_x000D_
hsa05168	Herpes simplex infection - Homo sapiens (human)	5	160	6906	209	0.535479	0.791813	CCL2,DDX58,IL12A,IRF3,OAS1_x000D_
hsa00982	Drug metabolism - cytochrome P450 - Homo sapiens (human)	2	59	6906	209	0.537452	0.791813	CYP2C9,CYP3A5_x000D_
hsa04145	Phagosome - Homo sapiens (human)	4	128	6906	209	0.545801	0.791813	ATP6V1E1,HGS,ITGA2,ITGB5_x000D_
hsa04623	Cytosolic DNA-sensing pathway - Homo sapiens (human)	2	60	6906	209	0.546585	0.791813	DDX58,IRF3_x000D_
hsa00590	Arachidonic acid metabolism - Homo sapiens (human)	2	61	6906	209	0.555593	0.791813	CYP2C9,GGT1_x000D_
hsa05215	Prostate cancer - Homo sapiens (human)	3	96	6906	209	0.559916	0.791813	CREB3L3,ERBB2,IL1R2_x000D_
hsa04972	Pancreatic secretion - Homo sapiens (human)	3	97	6906	209	0.567	0.791813	ITPR3,PRKCA,RAB3D_x000D_
hsa04728	Dopaminergic synapse - Homo sapiens (human)	4	132	6906	209	0.570355	0.791813	ARRB2,CREB3L3,ITPR3,PRKCA_x000D_
hsa05225	Hepatocellular carcinoma - Homo sapiens (human)	5	168	6906	209	0.57932	0.791813	DPF1,MET,NQO1,PRKCA,TGFB1_x000D_
hsa04924	Renin secretion - Homo sapiens (human)	2	64	6906	209	0.581853	0.791813	CTSB,ITPR3_x000D_
hsa04810	Regulation of actin cytoskeleton - Homo sapiens (human)	6	204	6906	209	0.58734	0.791813	F2R,GNA13,IQGAP1,ITGA2,ITGB5,PIP4K2A_x000D_
hsa04115	p53 signaling pathway - Homo sapiens (human)	2	66	6906	209	0.59872	0.791813	SFN,ZMAT3_x000D_
hsa04664	Fc epsilon RI signaling pathway - Homo sapiens (human)	2	66	6906	209	0.59872	0.791813	INPP5D,PRKCA_x000D_
hsa04371	Apelin signaling pathway - Homo sapiens (human)	4	137	6906	209	0.59999	0.791813	GNA13,ITPR3,NOS3,SPP1_x000D_
hsa04916	Melanogenesis - Homo sapiens (human)	3	102	6906	209	0.601361	0.791813	CREB3L3,POMC,PRKCA_x000D_
hsa05120	Epithelial cell signaling in Helicobacter pylori infection - Homo sapiens (human)	2	67	6906	209	0.60696	0.791813	ATP6V1E1,MET_x000D_
hsa05211	Renal cell carcinoma - Homo sapiens (human)	2	67	6906	209	0.60696	0.791813	MET,TGFB1_x000D_
hsa05221	Acute myeloid leukemia - Homo sapiens (human)	2	67	6906	209	0.60696	0.791813	PPARD,TGFB1_x000D_
hsa05223	Non-small cell lung cancer - Homo sapiens (human)	2	67	6906	209	0.60696	0.791813	ERBB2,PRKCA_x000D_
hsa00190	Oxidative phosphorylation - Homo sapiens (human)	3	103	6906	209	0.608016	0.791813	ATP6V1E1,COX7A2,NDUFB2_x000D_
hsa04360	Axon guidance - Homo sapiens (human)	5	174	6906	209	0.610729	0.791813	EFNA2,EPHA7,MET,PRKCA,SRGAP1_x000D_
hsa04072	Phospholipase D signaling pathway - Homo sapiens (human)	4	139	6906	209	0.611499	0.791813	F2R,GNA13,PRKCA,RALB_x000D_
hsa04920	Adipocytokine signaling pathway - Homo sapiens (human)	2	69	6906	209	0.623057	0.796566	CPT1A,POMC_x000D_
hsa05031	Amphetamine addiction - Homo sapiens (human)	2	69	6906	209	0.623057	0.796566	CREB3L3,PRKCA_x000D_
hsa05206	MicroRNAs in cancer - Homo sapiens (human)	7	248	6906	209	0.629488	0.799727	ABCB1,CDC25B,CYP24A1,ERBB2,MET,PRKCA,SOX4_x000D_
hsa04062	Chemokine signaling pathway - Homo sapiens (human)	5	179	6906	209	0.63585	0.802761	ARRB2,CCL16,CCL2,CXCL16,PRKCD_x000D_
hsa03008	Ribosome biogenesis in eukaryotes - Homo sapiens (human)	2	72	6906	209	0.646244	0.810815	POP1,PWP2_x000D_
hsa04726	Serotonergic synapse - Homo sapiens (human)	3	111	6906	209	0.658571	0.818801	CYP2C9,ITPR3,PRKCA_x000D_
hsa04921	Oxytocin signaling pathway - Homo sapiens (human)	4	148	6906	209	0.660715	0.818801	CACNA2D4,ITPR3,NOS3,PRKCA_x000D_
hsa04725	Cholinergic synapse - Homo sapiens (human)	3	113	6906	209	0.670455	0.820173	CREB3L3,ITPR3,PRKCA_x000D_
hsa05226	Gastric cancer - Homo sapiens (human)	4	150	6906	209	0.671065	0.820173	ABCB1,ERBB2,MET,TGFB1_x000D_
hsa05010	Alzheimer's disease - Homo sapiens (human)	4	152	6906	209	0.681198	0.820173	CAPN2,COX7A2,ITPR3,NDUFB2_x000D_
hsa04114	Oocyte meiosis - Homo sapiens (human)	3	115	6906	209	0.682035	0.820173	ITPR3,RPS6KA1,SPDYE3_x000D_
hsa04014	Ras signaling pathway - Homo sapiens (human)	6	226	6906	209	0.686184	0.820173	CSF1,EFNA2,MET,PRKCA,RALB,RASGRF2_x000D_
hsa04144	Endocytosis - Homo sapiens (human)	6	226	6906	209	0.686184	0.820173	ARRB2,CLTB,CLTCL1,HGS,RAB11FIP5,STAM2_x000D_
hsa04934	Cushing's syndrome - Homo sapiens (human)	4	155	6906	209	0.695988	0.825527	CREB3L3,ITPR3,MRAP,POMC_x000D_
hsa04071	Sphingolipid signaling pathway - Homo sapiens (human)	3	118	6906	209	0.698837	0.825527	GNA13,NOS3,PRKCA_x000D_
hsa04141	Protein processing in endoplasmic reticulum - Homo sapiens (human)	4	157	6906	209	0.705574	0.828639	CAPN2,DNAJB1,HSPH1,UBE2D4_x000D_
hsa05165	Human papillomavirus infection - Homo sapiens (human)	8	309	6906	209	0.725314	0.836708	CREB3L3,HDAC10,HEY1,HEY2,IRF3,ITGA2,ITGB5,SPP1_x000D_
hsa04110	Cell cycle - Homo sapiens (human)	3	123	6906	209	0.725339	0.836708	CDC25B,SFN,TGFB1_x000D_
hsa05152	Tuberculosis - Homo sapiens (human)	4	163	6906	209	0.73302	0.836708	IL12A,IRAK1,IRAK4,TGFB1_x000D_
hsa04350	TGF-beta signaling pathway - Homo sapiens (human)	2	85	6906	209	0.733865	0.836708	SMAD6,TGFB1_x000D_
hsa04012	ErbB signaling pathway - Homo sapiens (human)	2	86	6906	209	0.73978	0.836708	ERBB2,PRKCA_x000D_
hsa04540	Gap junction - Homo sapiens (human)	2	87	6906	209	0.745581	0.836708	ITPR3,PRKCA_x000D_
hsa04970	Salivary secretion - Homo sapiens (human)	2	87	6906	209	0.745581	0.836708	ITPR3,PRKCA_x000D_
hsa05210	Colorectal cancer - Homo sapiens (human)	2	87	6906	209	0.745581	0.836708	RALB,TGFB1_x000D_
hsa05160	Hepatitis C - Homo sapiens (human)	3	128	6906	209	0.749995	0.837011	DDX58,IRF3,OAS1_x000D_
hsa04120	Ubiquitin mediated proteolysis - Homo sapiens (human)	3	130	6906	209	0.759351	0.841478	RHOBTB2,UBE2D4,XIAP_x000D_
hsa05032	Morphine addiction - Homo sapiens (human)	2	90	6906	209	0.762329	0.841478	ARRB2,PRKCA_x000D_
hsa05222	Small cell lung cancer - Homo sapiens (human)	2	93	6906	209	0.778116	0.854237	ITGA2,XIAP_x000D_
hsa01522	Endocrine resistance - Homo sapiens (human)	2	95	6906	209	0.788127	0.855923	ERBB2,TALDO1_x000D_
hsa04713	Circadian entrainment - Homo sapiens (human)	2	95	6906	209	0.788127	0.855923	ITPR3,PRKCA_x000D_
hsa04910	Insulin signaling pathway - Homo sapiens (human)	3	138	6906	209	0.79399	0.857679	HKDC1,INPPL1,PYGB_x000D_
hsa05169	Epstein-Barr virus infection - Homo sapiens (human)	4	182	6906	209	0.80728	0.867397	DDX58,IRAK1,IRF3,PSMC4_x000D_
hsa05224	Breast cancer - Homo sapiens (human)	3	148	6906	209	0.831373	0.888558	ERBB2,HEY1,HEY2_x000D_
hsa05012	Parkinson's disease - Homo sapiens (human)	2	115	6906	209	0.868259	0.922768	COX7A2,NDUFB2_x000D_
hsa04919	Thyroid hormone signaling pathway - Homo sapiens (human)	2	117	6906	209	0.874524	0.922768	PLCD3,PRKCA_x000D_
hsa04152	AMPK signaling pathway - Homo sapiens (human)	2	119	6906	209	0.880515	0.922768	CPT1A,CREB3L3_x000D_
hsa04530	Tight junction - Homo sapiens (human)	3	165	6906	209	0.881654	0.922768	CTTN,ERBB2,VASP_x000D_
hsa03040	Spliceosome - Homo sapiens (human)	2	129	6906	209	0.906706	0.944096	HNRNPA1L2,XAB2_x000D_
hsa05203	Viral carcinogenesis - Homo sapiens (human)	3	192	6906	209	0.934573	0.966831	CREB3L3,HDAC10,IRF3_x000D_
hsa04310	Wnt signaling pathway - Homo sapiens (human)	2	146	6906	209	0.93933	0.966831	PPARD,PRKCA_x000D_
hsa04024	cAMP signaling pathway - Homo sapiens (human)	3	198	6906	209	0.9429	0.966831	CREB3L3,F2R,HCAR1_x000D_
hsa05034	Alcoholism - Homo sapiens (human)	2	176	6906	209	0.972301	0.985825	CREB3L3,HDAC10_x000D_
hsa05167	Kaposi's sarcoma-associated herpesvirus infection - Homo sapiens (human)	2	178	6906	209	0.973737	0.985825	IRF3,ITPR3_x000D_
hsa05166	HTLV-I infection - Homo sapiens (human)	3	235	6906	209	0.976064	0.985825	IL1R2,TGFB1,XIAP_x000D_
hsa04080	Neuroactive ligand-receptor interaction - Homo sapiens (human)	3	275	6906	209	0.991095	0.996026	CSH1,F2R,F2RL1_x000D_
hsa04740	Olfactory transduction - Homo sapiens (human)	2	402	6906	209	0.999958	0.999958	ARRB2,OR4K14_x000D_

## Sheet: 7_KEGG_V3_down
keggid	kegg_name	sig_pw	n_pw	n_all	n_sig	p_hyper	q_hyper	genes_x000D_
hsa04120	Ubiquitin mediated proteolysis - Homo sapiens (human)	23	130	6906	419	2.68623e-06	0.000679617	ANAPC1,BIRC6,CDC16,CDC27,CUL2,FANCL,FBXW11,FBXW8,HERC4,MAP3K1,NEDD4L,PIAS3,PML,SKP2,SMURF1,SOCS1,UBA6,UBE2D1,UBE2H,UBE3A,UBE3B,UBR5,WWP1_x000D_
hsa03430	Mismatch repair - Homo sapiens (human)	9	24	6906	419	5.90225e-06	0.000746635	EXO1,MSH2,MSH6,PCNA,PMS2,RFC1,RFC5,RPA3,SSBP1_x000D_
hsa00640	Propanoate metabolism - Homo sapiens (human)	9	33	6906	419	0.000106642	0.00865937	ACAT1,ACSS1,ACSS2,BCKDHB,ECHDC1,EHHADH,HIBCH,LDHA,SUCLA2_x000D_
hsa04110	Cell cycle - Homo sapiens (human)	19	123	6906	419	0.000136907	0.00865937	ANAPC1,BUB1,CCNB2,CDC14B,CDC16,CDC25C,CDC27,CDC7,CDK1,CHEK1,E2F5,ORC4,PCNA,RAD21,RBL1,RBL2,SKP2,SMAD4,STAG2_x000D_
hsa00650	Butanoate metabolism - Homo sapiens (human)	7	27	6906	419	0.000883629	0.0447116	ACAT1,ACSM3,ACSS1,BDH2,EHHADH,HADH,HMGCS1_x000D_
hsa03030	DNA replication - Homo sapiens (human)	8	37	6906	419	0.00139328	0.054497	PCNA,POLA1,PRIM1,PRIM2,RFC1,RFC5,RPA3,SSBP1_x000D_
hsa00310	Lysine degradation - Homo sapiens (human)	9	46	6906	419	0.00150782	0.054497	AADAT,ACAT1,ALDH3A2,CAMKMT,EHHADH,HADH,SETD3,SETD7,SETDB1_x000D_
hsa00620	Pyruvate metabolism - Homo sapiens (human)	8	39	6906	419	0.00199573	0.0631151	ACAT1,ACSS1,ACSS2,ALDH3A2,GLO1,LDHA,MDH1,SGPL1_x000D_
hsa00280	"Valine, leucine and isoleucine degradation - Homo sapiens (human)"	9	49	6906	419	0.00239259	0.0672584	ACAD8,ACADSB,ACAT1,ALDH3A2,BCKDHB,EHHADH,HADH,HIBCH,HMGCS1_x000D_
hsa05203	Viral carcinogenesis - Homo sapiens (human)	22	192	6906	419	0.00282608	0.0714999	CASP3,CASP8,CDC42,CDK1,CHEK1,DDX3X,EIF2AK2,GTF2H1,GTF2H2,GTF2H3,HIST1H2BI,HIST1H2BJ,HIST1H2BM,RANBP1,RBL1,RBL2,RBPJ,REL,SKP2,TBPL1,UBE3A,VDAC3_x000D_
hsa05231	Choline metabolism in cancer - Homo sapiens (human)	13	94	6906	419	0.00417962	0.0961314	DGKD,DGKK,HIF1A,LYPLA1,MAPK9,MTOR,PCYT1B,PIP5K1A,RHEB,SLC22A5,SLC44A5,WASF1,WASL_x000D_
hsa01100	Metabolic pathways - Homo sapiens (human)	91	1171	6906	419	0.00544296	0.113589	AADAT,ACAD8,ACADSB,ACAT1,ACOT1,ACSM3,ACSS1,ACSS2,ALDH3A2,ALG1,ASAH2,ATP6V1C1,BCKDHB,BDH2,BHMT,CDO1,COX4I1,COX6C,COX7B,COX7C,CYCS,DCK,DCTD,DCTPP1,DEGS1,DGKD,DGKK,DHFR,DNMT3B,DPYD,EHHADH,GART,GBE1,GCLM,GCSH,GPAM,GPHN,HADH,HIBCH,HMGCR,HMGCS1,HPRT1,IDH1,IDI1,IMPA1,INPP5F,INPP5K,KYNU,LDHA,MDH1,MGAT4A,MMAB,MOGAT3,MTHFD1,NDUFA12,NDUFB6,NDUFC1,NT5C2,PAH,PAICS,PANK3,PCYT1B,PGAP1,PGM2,PGM3,PIGB,PIGL,PIGP,P…
hsa03420	Nucleotide excision repair - Homo sapiens (human)	8	46	6906	419	0.0058366	0.113589	GTF2H1,GTF2H2,GTF2H3,MNAT1,PCNA,RFC1,RFC5,RPA3_x000D_
hsa03013	RNA transport - Homo sapiens (human)	18	157	6906	419	0.00657338	0.11879	EIF2S1,EIF2S2,GEMIN7,NCBP1,NUP153,NUP35,NUP37,NUP54,NUP98,RAE1,RANBP2,RBM8A,RPP14,SRRM1,SUMO1,TACC3,THOC1,TRNT1_x000D_
hsa04710	Circadian rhythm - Homo sapiens (human)	6	32	6906	419	0.0113286	0.191076	CLOCK,FBXL3,FBXW11,PER2,PER3,PRKAG1_x000D_
hsa04260	Cardiac muscle contraction - Homo sapiens (human)	10	74	6906	419	0.0132889	0.206546	ACTC1,ATP1A1,ATP1A2,ATP1B3,CACNB4,COX4I1,COX6C,COX7B,COX7C,UQCRB_x000D_
hsa03022	Basal transcription factors - Homo sapiens (human)	7	43	6906	419	0.0138786	0.206546	GTF2H1,GTF2H2,GTF2H3,MNAT1,TAF11,TAF9B,TBPL1_x000D_
hsa03410	Base excision repair - Homo sapiens (human)	6	34	6906	419	0.0151828	0.208852	HMGB1,MUTYH,PARP1,PARP2,PCNA,UNG_x000D_
hsa05168	Herpes simplex infection - Homo sapiens (human)	17	160	6906	419	0.016657	0.208852	CASP3,CASP8,CDK1,CHUK,CLOCK,CYCS,EIF2AK2,EIF2S1,IFNAR1,MAPK9,PER2,PER3,PML,SKP2,TAF9B,TAP2,TBPL1_x000D_
hsa00270	Cysteine and methionine metabolism - Homo sapiens (human)	7	45	6906	419	0.0176206	0.208852	BHMT,CDO1,DNMT3B,GCLM,LDHA,MDH1,POLA1_x000D_
hsa03015	mRNA surveillance pathway - Homo sapiens (human)	11	89	6906	419	0.0181819	0.208852	CPSF6,CSTF1,NCBP1,NUDT21,PAPOLG,PPP2R1B,PPP2R3C,RBM8A,RNMT,SMG7,SRRM1_x000D_
hsa04612	Antigen processing and presentation - Homo sapiens (human)	8	56	6906	419	0.0187612	0.208852	HSP90AA1,KIR2DL4,NFYB,NFYC,PSME2,RFX5,RFXAP,TAP2_x000D_
hsa05016	Huntington's disease - Homo sapiens (human)	18	175	6906	419	0.0189865	0.208852	CASP3,CASP8,COX4I1,COX6C,COX7B,COX7C,CYCS,DCTN2,GNAQ,HTT,NDUFA12,NDUFB6,NDUFC1,NRF1,RCOR1,TBPL1,UQCRB,VDAC3_x000D_
hsa05010	Alzheimer's disease - Homo sapiens (human)	16	152	6906	419	0.0214794	0.217497	ADAM17,CASP3,CASP8,COX4I1,COX6C,COX7B,COX7C,CYCS,GNAQ,NDUFA12,NDUFB6,NDUFC1,PPP3CB,PPP3R1,RTN4,UQCRB_x000D_
hsa04114	Oocyte meiosis - Homo sapiens (human)	13	115	6906	419	0.0214918	0.217497	ANAPC1,BUB1,CAMK2D,CCNB2,CDC16,CDC25C,CDC27,CDK1,FBXO5,FBXW11,PPP2R1B,PPP3CB,PPP3R1_x000D_
hsa03040	Spliceosome - Homo sapiens (human)	14	129	6906	419	0.0240014	0.221011	CDC40,DHX15,LSM3,NCBP1,PLRG1,PPIH,RBM8A,RBMX,SNRPB2,SNRPE,SNRPF,SNRPG,THOC1,TRA2A_x000D_
hsa03460	Fanconi anemia pathway - Homo sapiens (human)	7	48	6906	419	0.0244853	0.221011	FANCD2,FANCL,HES1,PMS2,RPA3,TOP3B,USP1_x000D_
hsa00072	Synthesis and degradation of ketone bodies - Homo sapiens (human)	3	11	6906	419	0.0253873	0.221011	ACAT1,BDH2,HMGCS1_x000D_
hsa00380	Tryptophan metabolism - Homo sapiens (human)	6	38	6906	419	0.0254372	0.221011	AADAT,ACAT1,ALDH3A2,EHHADH,HADH,KYNU_x000D_
hsa04932	Non-alcoholic fatty liver disease (NAFLD) - Homo sapiens (human)	15	143	6906	419	0.0262069	0.221011	CASP3,CASP8,CDC42,COX4I1,COX6C,COX7B,COX7C,CYCS,EIF2S1,MAPK9,NDUFA12,NDUFB6,NDUFC1,PRKAG1,UQCRB_x000D_
hsa00670	One carbon pool by folate - Homo sapiens (human)	4	20	6906	419	0.0298096	0.243285	BDH2,DHFR,GART,MTHFD1_x000D_
hsa04136	Autophagy - other - Homo sapiens (human)	5	30	6906	419	0.0325493	0.257343	GABARAPL1,GABARAPL2,MLST8,MTOR,PIK3C3_x000D_
hsa05152	Tuberculosis - Homo sapiens (human)	16	163	6906	419	0.0380008	0.29134	CAMK2D,CASP3,CASP8,CYCS,EEA1,IL10RB,IRAK2,LAMP2,MAPK9,NFYB,NFYC,PIK3C3,PPP3CB,PPP3R1,RFX5,RFXAP_x000D_
hsa04215	Apoptosis - multiple species - Homo sapiens (human)	5	32	6906	419	0.0416898	0.310221	BIRC6,CASP3,CASP8,CYCS,MAPK9_x000D_
hsa04218	Cellular senescence - Homo sapiens (human)	15	153	6906	419	0.0440202	0.318203	CCNB2,CDK1,CHEK1,E2F5,FBXW11,KIR2DL4,MCU,MTOR,PPP3CB,PPP3R1,RBBP4,RBL1,RBL2,RHEB,VDAC3_x000D_
hsa00900	Terpenoid backbone biosynthesis - Homo sapiens (human)	4	23	6906	419	0.0472565	0.328712	ACAT1,HMGCR,HMGCS1,IDI1_x000D_
hsa00071	Fatty acid degradation - Homo sapiens (human)	6	44	6906	419	0.0480726	0.328712	ACADSB,ACAT1,ALDH3A2,CPT2,EHHADH,HADH_x000D_
hsa04914	Progesterone-mediated oocyte maturation - Homo sapiens (human)	10	92	6906	419	0.0511517	0.340563	ANAPC1,BUB1,CCNB2,CDC16,CDC25C,CDC27,CDK1,HSP90AA1,KIF22,MAPK9_x000D_
hsa04964	Proximal tubule bicarbonate reclamation - Homo sapiens (human)	4	24	6906	419	0.0540944	0.35092	ATP1A1,ATP1A2,ATP1B3,MDH1_x000D_
hsa04140	Autophagy - animal - Homo sapiens (human)	12	122	6906	419	0.0656398	0.397509	EIF2S1,GABARAPL1,GABARAPL2,HIF1A,HMGB1,LAMP2,MAPK9,MLST8,MTOR,PIK3C3,RAB33B,RHEB_x000D_
hsa04961	Endocrine and other factor-regulated calcium reabsorption - Homo sapiens (human)	6	48	6906	419	0.0684261	0.397509	ATP1A1,ATP1A2,ATP1B3,GNAQ,GNAS,KLK2_x000D_
hsa03008	Ribosome biogenesis in eukaryotes - Homo sapiens (human)	8	72	6906	419	0.0688263	0.397509	BMS1,FCF1,GNL3,NOP10,REXO2,RIOK2,UTP15,UTP18_x000D_
hsa00563	Glycosylphosphatidylinositol (GPI)-anchor biosynthesis - Homo sapiens (human)	4	26	6906	419	0.0692794	0.397509	PGAP1,PIGB,PIGL,PIGP_x000D_
hsa04960	Aldosterone-regulated sodium reabsorption - Homo sapiens (human)	5	37	6906	419	0.0707031	0.397509	ATP1A1,ATP1A2,ATP1B3,NEDD4L,SGK1_x000D_
hsa05340	Primary immunodeficiency - Homo sapiens (human)	5	37	6906	419	0.0707031	0.397509	ATP6V1C1,RFX5,RFXAP,TAP2,UNG_x000D_
hsa05167	Kaposi's sarcoma-associated herpesvirus infection - Homo sapiens (human)	16	178	6906	419	0.0731798	0.402489	CASP3,CASP8,CHUK,CYCS,EIF2AK2,GABARAPL1,GABARAPL2,HIF1A,IFNAR1,MAPK9,MTOR,PIK3C3,PPP3CB,PPP3R1,RCAN1,VDAC3_x000D_
hsa04530	Tight junction - Homo sapiens (human)	15	165	6906	419	0.0750528	0.404008	ACTR3,CDC42,CGNL1,MAGI1,MAP3K1,MAPK9,MYL12A,MYL6B,NEDD4L,PCNA,PPP2R1B,PRKAG1,RAP1A,WASL,WHAMM_x000D_
hsa03440	Homologous recombination - Homo sapiens (human)	5	38	6906	419	0.0775616	0.408814	RPA3,SSBP1,TOP3B,UIMC1,XRCC2_x000D_
hsa03018	RNA degradation - Homo sapiens (human)	8	75	6906	419	0.0831533	0.429342	C1D,CNOT10,CNOT7,DCP1B,DDX6,EXOSC8,LSM3,MPHOSPH6_x000D_
hsa05131	Shigellosis - Homo sapiens (human)	7	63	6906	419	0.0855518	0.432892	ARPC3,CDC42,CHUK,FBXW11,MAPK9,WASF1,WASL_x000D_
hsa05012	Parkinson's disease - Homo sapiens (human)	11	115	6906	419	0.0884805	0.438933	CASP3,COX4I1,COX6C,COX7B,COX7C,CYCS,NDUFA12,NDUFB6,NDUFC1,UQCRB,VDAC3_x000D_
hsa00190	Oxidative phosphorylation - Homo sapiens (human)	10	103	6906	419	0.0938592	0.456661	ATP6V1C1,COX4I1,COX6C,COX7B,COX7C,NDUFA12,NDUFB6,NDUFC1,PPA1,UQCRB_x000D_
hsa04068	FoxO signaling pathway - Homo sapiens (human)	12	131	6906	419	0.0993541	0.474275	CCNB2,CHUK,GABARAPL1,GABARAPL2,MAPK9,PRKAG1,RBL2,SETD7,SGK1,SGK3,SKP2,SMAD4_x000D_
hsa04115	p53 signaling pathway - Homo sapiens (human)	7	66	6906	419	0.103526	0.485037	CASP3,CASP8,CCNB2,CDK1,CHEK1,CYCS,THBS1_x000D_
hsa00561	Glycerolipid metabolism - Homo sapiens (human)	6	54	6906	419	0.106975	0.492083	ALDH3A2,DGKD,DGKK,GLA,GPAM,MOGAT3_x000D_
hsa05130	Pathogenic Escherichia coli infection - Homo sapiens (human)	6	55	6906	419	0.114304	0.512556	ADAM17,ARPC3,CDC42,TUBB3,TUBB4A,WASL_x000D_
hsa04659	Th17 cell differentiation - Homo sapiens (human)	9	94	6906	419	0.115477	0.512556	CHUK,HIF1A,HSP90AA1,IL17A,MAPK9,MTOR,PPP3CB,PPP3R1,SMAD4_x000D_
hsa04714	Thermogenesis - Homo sapiens (human)	16	192	6906	419	0.121218	0.514506	COX4I1,COX6C,COX7B,COX7C,CPT2,GNAS,MLST8,MTOR,NDUFA12,NDUFAF2,NDUFAF4,NDUFB6,NDUFC1,PRKAG1,RHEB,UQCRB_x000D_
hsa04621	NOD-like receptor signaling pathway - Homo sapiens (human)	14	164	6906	419	0.122366	0.514506	ANTXR1,CASP8,CDC42,CHUK,DNM1L,GABARAPL1,GABARAPL2,HSP90AA1,IFNAR1,MAPK9,MCU,SUGT1,TXNIP,VDAC3_x000D_
hsa00600	Sphingolipid metabolism - Homo sapiens (human)	5	44	6906	419	0.125724	0.514506	ASAH2,DEGS1,GLA,SGPL1,SPTLC3_x000D_
hsa01212	Fatty acid metabolism - Homo sapiens (human)	5	44	6906	419	0.125724	0.514506	ACADSB,ACAT1,CPT2,EHHADH,HADH_x000D_
hsa00410	beta-Alanine metabolism - Homo sapiens (human)	4	32	6906	419	0.126084	0.514506	ALDH3A2,DPYD,EHHADH,HIBCH_x000D_
hsa04972	Pancreatic secretion - Homo sapiens (human)	9	97	6906	419	0.132967	0.522479	ATP1A1,ATP1A2,ATP1B3,GNAQ,GNAS,PLA2G12B,RAB3D,RAP1A,RAP1B_x000D_
hsa03050	Proteasome - Homo sapiens (human)	5	45	6906	419	0.134845	0.522479	POMP,PSMA4,PSMB1,PSMD6,PSME2_x000D_
hsa04070	Phosphatidylinositol signaling system - Homo sapiens (human)	9	98	6906	419	0.139089	0.522479	DGKD,DGKK,IMPA1,INPP5F,INPP5K,PIK3C3,PIP5K1A,SACM1L,SKP2_x000D_
hsa05145	Toxoplasmosis - Homo sapiens (human)	9	98	6906	419	0.139089	0.522479	CASP3,CASP8,CHUK,CYCS,GNAO1,IL10RB,LAMB1,MAPK9,SOCS1_x000D_
hsa01200	Carbon metabolism - Homo sapiens (human)	10	112	6906	419	0.140946	0.522479	ACAT1,ACSS1,ACSS2,EHHADH,GCSH,HIBCH,IDH1,MDH1,RPE,SUCLA2_x000D_
hsa04144	Endocytosis - Homo sapiens (human)	18	226	6906	419	0.142252	0.522479	ARPC3,ASAP1,ASAP3,CAPZA2,CDC42,EEA1,NEDD4L,PDCD6IP,PIP5K1A,PML,SMURF1,SNX2,SNX5,SNX6,USP8,VPS45,WASL,WWP1_x000D_
hsa00564	Glycerophospholipid metabolism - Homo sapiens (human)	8	85	6906	419	0.142494	0.522479	DGKD,DGKK,GNPAT,GPAM,LYPLA1,PCYT1B,PLA2G12B,PLA2G6_x000D_
hsa01524	Platinum drug resistance - Homo sapiens (human)	7	73	6906	419	0.152624	0.548374	CASP3,CASP8,CYCS,GSTA2,GSTP1,MSH2,MSH6_x000D_
hsa04666	Fc gamma R-mediated phagocytosis - Homo sapiens (human)	8	87	6906	419	0.156386	0.548374	ARPC3,ASAP1,ASAP3,CDC42,PIP5K1A,PLA2G6,WASF1,WASL_x000D_
hsa04217	Necroptosis - Homo sapiens (human)	13	157	6906	419	0.156576	0.548374	CAMK2D,CASP8,DNM1L,EIF2AK2,H2AFZ,HMGB1,HSP90AA1,IFNAR1,MAPK9,PARP1,PARP2,TNFRSF10C,VDAC3_x000D_
hsa00040	Pentose and glucuronate interconversions - Homo sapiens (human)	3	23	6906	419	0.160394	0.548374	RPE,UGP2,UGT2B7_x000D_
hsa03060	Protein export - Homo sapiens (human)	3	23	6906	419	0.160394	0.548374	SEC11C,SEC63,SRP54_x000D_
hsa04728	Dopaminergic synapse - Homo sapiens (human)	11	132	6906	419	0.17669	0.588572	CAMK2D,CLOCK,GNAO1,GNAQ,GNAS,GRIA4,MAPK9,PPP2R1B,PPP2R3C,PPP3CB,SCN1A_x000D_
hsa05165	Human papillomavirus infection - Homo sapiens (human)	23	309	6906	419	0.178467	0.588572	CASP3,CASP8,CDC42,CHUK,EIF2AK2,FZD1,FZD6,GNAS,HES1,IFNAR1,LAMB1,MAGI1,MTOR,PPP2R1B,PPP2R3C,PTK2,RBL1,RBL2,RBPJ,RHEB,TBPL1,THBS1,UBE3A_x000D_
hsa04137	Mitophagy - animal - Homo sapiens (human)	6	63	6906	419	0.18129	0.588572	GABARAPL1,GABARAPL2,HIF1A,MAPK9,TBC1D15,USP8_x000D_
hsa05166	HTLV-I infection - Homo sapiens (human)	18	235	6906	419	0.181457	0.588572	ANAPC1,ATF3,CCNB2,CDC16,CDC27,CHEK1,CHUK,FZD1,FZD6,MAP3K1,NFYB,PCNA,PPP3CB,PPP3R1,RANBP1,SMAD4,TBPL1,VDAC3_x000D_
hsa04210	Apoptosis - Homo sapiens (human)	11	134	6906	419	0.189168	0.605817	CASP2,CASP3,CASP8,CHUK,CTSW,CYCS,EIF2S1,MAPK9,PARP1,PARP2,TNFRSF10C_x000D_
hsa05014	Amyotrophic lateral sclerosis (ALS) - Homo sapiens (human)	5	51	6906	419	0.195145	0.617145	CASP3,CYCS,PPP3CB,PPP3R1,TOMM40L_x000D_
hsa00790	Folate biosynthesis - Homo sapiens (human)	3	26	6906	419	0.20704	0.646608	DHFR,GPHN,PAH_x000D_
hsa05416	Viral myocarditis - Homo sapiens (human)	4	39	6906	419	0.209573	0.646608	CASP3,CASP8,CXADR,CYCS_x000D_
hsa05120	Epithelial cell signaling in Helicobacter pylori infection - Homo sapiens (human)	6	67	6906	419	0.219554	0.655502	ADAM17,ATP6V1C1,CASP3,CDC42,CHUK,MAPK9_x000D_
hsa05211	Renal cell carcinoma - Homo sapiens (human)	6	67	6906	419	0.219554	0.655502	CDC42,CUL2,GAB1,HIF1A,RAP1A,RAP1B_x000D_
hsa05161	Hepatitis B - Homo sapiens (human)	11	140	6906	419	0.228869	0.655502	CASP3,CASP8,CHUK,CYCS,DDX3X,IFNAR1,MAP3K1,MAPK9,PCNA,SMAD4,VDAC3_x000D_
hsa04622	RIG-I-like receptor signaling pathway - Homo sapiens (human)	6	68	6906	419	0.229521	0.655502	CASP8,CHUK,DDX3X,MAP3K1,MAPK9,OTUD5_x000D_
hsa04720	Long-term potentiation - Homo sapiens (human)	6	68	6906	419	0.229521	0.655502	CAMK2D,GNAQ,PPP3CB,PPP3R1,RAP1A,RAP1B_x000D_
hsa05100	Bacterial invasion of epithelial cells - Homo sapiens (human)	6	68	6906	419	0.229521	0.655502	ARPC3,CDC42,GAB1,PTK2,WASF1,WASL_x000D_
hsa04724	Glutamatergic synapse - Homo sapiens (human)	9	111	6906	419	0.230592	0.655502	GNAO1,GNAQ,GNAS,GRIA4,GRM4,PPP3CB,PPP3R1,SLC38A1,SLC38A2_x000D_
hsa00240	Pyrimidine metabolism - Homo sapiens (human)	8	98	6906	419	0.242871	0.682737	DCK,DCTD,DCTPP1,DPYD,NT5C2,POLA1,PRIM1,PRIM2_x000D_
hsa04350	TGF-beta signaling pathway - Homo sapiens (human)	7	85	6906	419	0.256184	0.704674	E2F5,PPP2R1B,RBL1,SMAD1,SMAD4,SMURF1,THBS1_x000D_
hsa00630	Glyoxylate and dicarboxylate metabolism - Homo sapiens (human)	3	29	6906	419	0.256245	0.704674	ACAT1,GCSH,MDH1_x000D_
hsa04261	Adrenergic signaling in cardiomyocytes - Homo sapiens (human)	11	145	6906	419	0.264228	0.718813	ACTC1,ATP1A1,ATP1A2,ATP1B3,CACNB4,CAMK2D,GNAQ,GNAS,MCU,PPP2R1B,PPP2R3C_x000D_
hsa00052	Galactose metabolism - Homo sapiens (human)	3	30	6906	419	0.273006	0.725292	GLA,PGM2,UGP2_x000D_
hsa01523	Antifolate resistance - Homo sapiens (human)	3	30	6906	419	0.273006	0.725292	CHUK,DHFR,GART_x000D_
hsa05210	Colorectal cancer - Homo sapiens (human)	7	87	6906	419	0.275209	0.725292	CASP3,CYCS,MAPK9,MSH2,MSH6,MTOR,SMAD4_x000D_
hsa04921	Oxytocin signaling pathway - Homo sapiens (human)	11	148	6906	419	0.286269	0.733259	CACNB4,CAMK2D,GNAO1,GNAQ,GNAS,MYL6B,PPP1R12A,PPP3CB,PPP3R1,PRKAG1,RCAN1_x000D_
hsa04071	Sphingolipid signaling pathway - Homo sapiens (human)	9	118	6906	419	0.28723	0.733259	ADORA1,ASAH2,DEGS1,GNAQ,MAPK9,PPP2R1B,PPP2R3C,SGPL1,SPTLC3_x000D_
hsa00020	Citrate cycle (TCA cycle) - Homo sapiens (human)	3	31	6906	419	0.289878	0.733259	IDH1,MDH1,SUCLA2_x000D_
hsa00562	Inositol phosphate metabolism - Homo sapiens (human)	6	74	6906	419	0.291944	0.733259	IMPA1,INPP5F,INPP5K,PIK3C3,PIP5K1A,SACM1L_x000D_
hsa04727	GABAergic synapse - Homo sapiens (human)	7	89	6906	419	0.294586	0.733259	GABARAPL1,GABARAPL2,GNAO1,GPHN,SLC38A1,SLC38A2,TRAK2_x000D_
hsa04722	Neurotrophin signaling pathway - Homo sapiens (human)	9	119	6906	419	0.295622	0.733259	CAMK2D,CDC42,GAB1,IRAK2,MAGED1,MAP3K1,MAPK9,RAP1A,RAP1B_x000D_
hsa00053	Ascorbate and aldarate metabolism - Homo sapiens (human)	2	18	6906	419	0.299053	0.734567	ALDH3A2,UGT2B7_x000D_
hsa04971	Gastric acid secretion - Homo sapiens (human)	6	76	6906	419	0.313509	0.762672	ATP1A1,ATP1A2,ATP1B3,CAMK2D,GNAQ,GNAS_x000D_
hsa04142	Lysosome - Homo sapiens (human)	9	122	6906	419	0.321149	0.765626	AP3S2,CTNS,CTSW,GLA,GNPTAB,LAMP2,MANBA,MFSD8,SLC11A2_x000D_
hsa01210	2-Oxocarboxylic acid metabolism - Homo sapiens (human)	2	19	6906	419	0.321949	0.765626	AADAT,IDH1_x000D_
hsa00500	Starch and sucrose metabolism - Homo sapiens (human)	3	33	6906	419	0.323802	0.765626	GBE1,PGM2,UGP2_x000D_
hsa05222	Small cell lung cancer - Homo sapiens (human)	7	93	6906	419	0.334154	0.782786	CASP3,CHUK,CKS2,CYCS,LAMB1,PTK2,SKP2_x000D_
hsa00770	Pantothenate and CoA biosynthesis - Homo sapiens (human)	2	20	6906	419	0.344653	0.791729	DPYD,PANK3_x000D_
hsa00520	Amino sugar and nucleotide sugar metabolism - Homo sapiens (human)	4	49	6906	419	0.346362	0.791729	CYB5RL,PGM2,PGM3,UGP2_x000D_
hsa04924	Renin secretion - Homo sapiens (human)	5	64	6906	419	0.347359	0.791729	ADORA1,GNAQ,GNAS,PPP3CB,PPP3R1_x000D_
hsa04713	Circadian entrainment - Homo sapiens (human)	7	95	6906	419	0.354226	0.793919	CAMK2D,GNAO1,GNAQ,GNAS,GRIA4,PER2,PER3_x000D_
hsa05164	Influenza A - Homo sapiens (human)	11	157	6906	419	0.355121	0.793919	ADAR,CYCS,EIF2AK2,EIF2S1,IFNAR1,KPNA1,MAPK9,NUP98,PML,RAE1,TNFRSF10C_x000D_
hsa04130	SNARE interactions in vesicular transport - Homo sapiens (human)	3	35	6906	419	0.357734	0.793919	BET1,BNIP1,SNAP23_x000D_
hsa00010	Glycolysis / Gluconeogenesis - Homo sapiens (human)	5	66	6906	419	0.371919	0.816808	ACSS1,ACSS2,ALDH3A2,LDHA,PGM2_x000D_
hsa04978	Mineral absorption - Homo sapiens (human)	4	51	6906	419	0.374505	0.816808	ATP1A1,ATP1A2,ATP1B3,SLC11A2_x000D_
hsa00062	Fatty acid elongation - Homo sapiens (human)	2	22	6906	419	0.389252	0.823163	ACOT1,HADH_x000D_
hsa04310	Wnt signaling pathway - Homo sapiens (human)	10	146	6906	419	0.392965	0.823163	CAMK2D,CCNB2,DKK1,FBXW11,FZD1,FZD6,MAPK9,PPP3CB,PPP3R1,SMAD4_x000D_
hsa00230	Purine metabolism - Homo sapiens (human)	11	162	6906	419	0.394474	0.823163	DCK,GART,HPRT1,NT5C2,PAICS,PDE4A,PDE7A,PGM2,POLA1,PRIM1,PRIM2_x000D_
hsa04922	Glucagon signaling pathway - Homo sapiens (human)	7	99	6906	419	0.394657	0.823163	CAMK2D,GNAQ,GNAS,LDHA,PPP3CB,PPP3R1,PRKAG1_x000D_
hsa04150	mTOR signaling pathway - Homo sapiens (human)	10	147	6906	419	0.401293	0.823163	ATP6V1C1,CHUK,FZD1,FZD6,MLST8,MTOR,RHEB,SGK1,SKP2,SNX6_x000D_
hsa04911	Insulin secretion - Homo sapiens (human)	6	84	6906	419	0.401475	0.823163	ATP1A1,ATP1A2,ATP1B3,CAMK2D,GNAQ,GNAS_x000D_
hsa05132	Salmonella infection - Homo sapiens (human)	6	84	6906	419	0.401475	0.823163	ARPC3,CDC42,FLNA,MAPK9,WASF1,WASL_x000D_
hsa00983	Drug metabolism - other enzymes - Homo sapiens (human)	5	69	6906	419	0.408737	0.823163	DPYD,GSTA2,GSTP1,HPRT1,UGT2B7_x000D_
hsa05031	Amphetamine addiction - Homo sapiens (human)	5	69	6906	419	0.408737	0.823163	CAMK2D,GNAS,GRIA4,PPP3CB,PPP3R1_x000D_
hsa05142	Chagas disease (American trypanosomiasis) - Homo sapiens (human)	7	101	6906	419	0.414906	0.823163	CASP8,CHUK,GNAO1,GNAQ,GNAS,MAPK9,PPP2R1B_x000D_
hsa04919	Thyroid hormone signaling pathway - Homo sapiens (human)	8	117	6906	419	0.416442	0.823163	ATP1A1,ATP1A2,ATP1B3,HIF1A,MED4,MTOR,RCAN1,RHEB_x000D_
hsa00480	Glutathione metabolism - Homo sapiens (human)	4	54	6906	419	0.416486	0.823163	GCLM,GSTA2,GSTP1,IDH1_x000D_
hsa04976	Bile secretion - Homo sapiens (human)	5	70	6906	419	0.420958	0.823163	ATP1A1,ATP1A2,ATP1B3,GNAS,HMGCR_x000D_
hsa04975	Fat digestion and absorption - Homo sapiens (human)	3	39	6906	419	0.424653	0.823163	APOB,MOGAT3,PLA2G12B_x000D_
hsa03010	Ribosome - Homo sapiens (human)	9	134	6906	419	0.426223	0.823163	COX7C,MRPL15,MRPL28,MRPL3,MRPL30,MRPS10,RPL21,RPS25,RPS27L_x000D_
hsa00592	alpha-Linolenic acid metabolism - Homo sapiens (human)	2	24	6906	419	0.432454	0.823932	PLA2G12B,PLA2G6_x000D_
hsa03320	PPAR signaling pathway - Homo sapiens (human)	5	71	6906	419	0.433134	0.823932	AQP7,CPT2,DBI,EHHADH,FABP5_x000D_
hsa04216	Ferroptosis - Homo sapiens (human)	3	40	6906	419	0.441035	0.832701	GCLM,SLC11A2,VDAC3_x000D_
hsa04977	Vitamin digestion and absorption - Homo sapiens (human)	2	25	6906	419	0.453438	0.84544	APOB,SLC19A2_x000D_
hsa04973	Carbohydrate digestion and absorption - Homo sapiens (human)	3	41	6906	419	0.457235	0.84544	ATP1A1,ATP1A2,ATP1B3_x000D_
hsa04730	Long-term depression - Homo sapiens (human)	4	57	6906	419	0.457807	0.84544	GNAO1,GNAQ,GNAS,PPP2R1B_x000D_
hsa04974	Protein digestion and absorption - Homo sapiens (human)	6	90	6906	419	0.467223	0.845897	ATP1A1,ATP1A2,ATP1B3,DPP4,PLA2G12B,SLC38A2_x000D_
hsa04370	VEGF signaling pathway - Homo sapiens (human)	4	58	6906	419	0.471368	0.845897	CDC42,PPP3CB,PPP3R1,PTK2_x000D_
hsa00565	Ether lipid metabolism - Homo sapiens (human)	3	42	6906	419	0.473234	0.845897	GDPD1,PLA2G12B,PLA2G6_x000D_
hsa04657	IL-17 signaling pathway - Homo sapiens (human)	6	91	6906	419	0.478021	0.845897	CASP3,CASP8,CHUK,HSP90AA1,IL17A,MAPK9_x000D_
hsa04912	GnRH signaling pathway - Homo sapiens (human)	6	91	6906	419	0.478021	0.845897	CAMK2D,CDC42,GNAQ,GNAS,MAP3K1,MAPK9_x000D_
hsa04918	Thyroid hormone synthesis - Homo sapiens (human)	5	75	6906	419	0.481197	0.845897	ATP1A1,ATP1A2,ATP1B3,GNAQ,GNAS_x000D_
hsa04141	Protein processing in endoplasmic reticulum - Homo sapiens (human)	10	157	6906	419	0.484327	0.845897	EIF2AK2,EIF2S1,HSP90AA1,HSPA4L,MAPK9,SEC24A,SEC31A,SEC63,UBE2D1,UGGT2_x000D_
hsa00982	Drug metabolism - cytochrome P450 - Homo sapiens (human)	4	59	6906	419	0.484803	0.845897	AKR7A2,GSTA2,GSTP1,UGT2B7_x000D_
hsa00970	Aminoacyl-tRNA biosynthesis - Homo sapiens (human)	3	43	6906	419	0.489014	0.847401	NARS,NARS2,YARS2_x000D_
hsa05212	Pancreatic cancer - Homo sapiens (human)	5	76	6906	419	0.493006	0.848507	CDC42,CHUK,MAPK9,MTOR,SMAD4_x000D_
hsa00590	Arachidonic acid metabolism - Homo sapiens (human)	4	61	6906	419	0.511246	0.866363	GPAM,PLA2G12B,PLA2G6,PTGES3_x000D_
hsa00591	Linoleic acid metabolism - Homo sapiens (human)	2	28	6906	419	0.5136	0.866363	PLA2G12B,PLA2G6_x000D_
hsa04145	Phagosome - Homo sapiens (human)	8	128	6906	419	0.518346	0.866363	ATP6V1C1,EEA1,LAMP2,PIK3C3,TAP2,THBS1,TUBB3,TUBB4A_x000D_
hsa04930	Type II diabetes mellitus - Homo sapiens (human)	3	45	6906	419	0.519861	0.866363	MAPK9,MTOR,SOCS1_x000D_
hsa05146	Amoebiasis - Homo sapiens (human)	6	95	6906	419	0.520503	0.866363	CASP3,GNAQ,GNAS,LAMB1,PTK2,SOCS1_x000D_
hsa04658	Th1 and Th2 cell differentiation - Homo sapiens (human)	5	79	6906	419	0.527806	0.870996	CHUK,MAPK9,PPP3CB,PPP3R1,RBPJ_x000D_
hsa00030	Pentose phosphate pathway - Homo sapiens (human)	2	29	6906	419	0.532664	0.870996	PGM2,RPE_x000D_
hsa04340	Hedgehog signaling pathway - Homo sapiens (human)	3	46	6906	419	0.534902	0.870996	FBXW11,SMURF1,SPOPL_x000D_
hsa00980	Metabolism of xenobiotics by cytochrome P450 - Homo sapiens (human)	4	63	6906	419	0.537057	0.870996	AKR7A2,GSTA2,GSTP1,UGT2B7_x000D_
hsa04925	Aldosterone synthesis and secretion - Homo sapiens (human)	6	97	6906	419	0.541234	0.871602	ATP1A1,ATP1A2,ATP1B3,CAMK2D,GNAQ,GNAS_x000D_
hsa04024	cAMP signaling pathway - Homo sapiens (human)	12	198	6906	419	0.545167	0.871602	ADORA1,ATP1A1,ATP1A2,ATP1B3,CAMK2D,GNAS,GRIA4,MAPK9,PDE4A,PPP1R12A,RAP1A,RAP1B_x000D_
hsa05230	Central carbon metabolism in cancer - Homo sapiens (human)	4	64	6906	419	0.549704	0.871602	HIF1A,IDH1,LDHA,MTOR_x000D_
hsa04392	Hippo signaling pathway - multiple species - Homo sapiens (human)	2	30	6906	419	0.551211	0.871602	MOB1B,STK3_x000D_
hsa04270	Vascular smooth muscle contraction - Homo sapiens (human)	7	116	6906	419	0.562026	0.883184	CALD1,GNAQ,GNAS,MYL6B,PLA2G12B,PLA2G6,PPP1R12A_x000D_
hsa05205	Proteoglycans in cancer - Homo sapiens (human)	12	201	6906	419	0.566691	0.885018	CAMK2D,CASP3,CDC42,FLNA,FZD1,FZD6,GAB1,HIF1A,MTOR,PPP1R12A,PTK2,THBS1_x000D_
hsa04330	Notch signaling pathway - Homo sapiens (human)	3	49	6906	419	0.578369	0.893667	ADAM17,HES1,RBPJ_x000D_
hsa04520	Adherens junction - Homo sapiens (human)	4	67	6906	419	0.58652	0.893667	CDC42,SMAD4,WASF1,WASL_x000D_
hsa05221	Acute myeloid leukemia - Homo sapiens (human)	4	67	6906	419	0.58652	0.893667	CHUK,MTOR,PER2,PML_x000D_
hsa04611	Platelet activation - Homo sapiens (human)	7	119	6906	419	0.58954	0.893667	GNAQ,GNAS,MYL12A,PPP1R12A,RAP1A,RAP1B,SNAP23_x000D_
hsa04916	Melanogenesis - Homo sapiens (human)	6	102	6906	419	0.591251	0.893667	CAMK2D,FZD1,FZD6,GNAO1,GNAQ,GNAS_x000D_
hsa04371	Apelin signaling pathway - Homo sapiens (human)	8	137	6906	419	0.596923	0.893667	GABARAPL1,GABARAPL2,GNAQ,MTOR,NRF1,PIK3C3,PRKAG1,SMAD4_x000D_
hsa00860	Porphyrin and chlorophyll metabolism - Homo sapiens (human)	2	33	6906	419	0.60369	0.893667	MMAB,UGT2B7_x000D_
hsa04012	ErbB signaling pathway - Homo sapiens (human)	5	86	6906	419	0.604506	0.893667	CAMK2D,GAB1,MAPK9,MTOR,PTK2_x000D_
hsa04920	Adipocytokine signaling pathway - Homo sapiens (human)	4	69	6906	419	0.610068	0.893667	CHUK,MAPK9,MTOR,PRKAG1_x000D_
hsa04072	Phospholipase D signaling pathway - Homo sapiens (human)	8	139	6906	419	0.613518	0.893667	DGKD,DGKK,GAB1,GNAS,GRM4,MTOR,PIP5K1A,RHEB_x000D_
hsa04540	Gap junction - Homo sapiens (human)	5	87	6906	419	0.614871	0.893667	CDK1,GNAQ,GNAS,TUBB3,TUBB4A_x000D_
hsa04970	Salivary secretion - Homo sapiens (human)	5	87	6906	419	0.614871	0.893667	ATP1A1,ATP1A2,ATP1B3,GNAQ,GNAS_x000D_
hsa04917	Prolactin signaling pathway - Homo sapiens (human)	4	70	6906	419	0.62153	0.893667	MAPK9,SOCS1,SOCS5,TNFRSF11A_x000D_
hsa04550	Signaling pathways regulating pluripotency of stem cells - Homo sapiens (human)	8	140	6906	419	0.621681	0.893667	FZD1,FZD6,LIFR,PCGF6,SETDB1,SMAD1,SMAD4,SMARCAD1_x000D_
hsa04022	cGMP-PKG signaling pathway - Homo sapiens (human)	9	160	6906	419	0.642056	0.911642	ADORA1,ATP1A1,ATP1A2,ATP1B3,GNAQ,PPP1R12A,PPP3CB,PPP3R1,VDAC3_x000D_
hsa04923	Regulation of lipolysis in adipocytes - Homo sapiens (human)	3	54	6906	419	0.644885	0.911642	ADORA1,AQP7,GNAS_x000D_
hsa05032	Morphine addiction - Homo sapiens (human)	5	90	6906	419	0.644995	0.911642	ADORA1,GNAO1,GNAS,PDE4A,PDE7A_x000D_
hsa05134	Legionellosis - Homo sapiens (human)	3	55	6906	419	0.657262	0.920301	CASP3,CASP8,CYCS_x000D_
hsa04380	Osteoclast differentiation - Homo sapiens (human)	7	127	6906	419	0.658397	0.920301	CHUK,IFNAR1,MAPK9,PPP3CB,PPP3R1,SOCS1,TNFRSF11A_x000D_
hsa04750	Inflammatory mediator regulation of TRP channels - Homo sapiens (human)	5	96	6906	419	0.700654	0.97004	CAMK2D,GNAQ,GNAS,MAPK9,PLA2G6_x000D_
hsa04810	Regulation of actin cytoskeleton - Homo sapiens (human)	11	204	6906	419	0.701828	0.97004	ARPC3,CDC42,DIAPH2,DIAPH3,FGD1,MYL12A,PIP5K1A,PPP1R12A,PTK2,WASF1,WASL_x000D_
hsa00260	"Glycine, serine and threonine metabolism - Homo sapiens (human)"	2	40	6906	419	0.70777	0.97004	BHMT,GCSH_x000D_
hsa04066	HIF-1 signaling pathway - Homo sapiens (human)	5	97	6906	419	0.709318	0.97004	CAMK2D,CUL2,HIF1A,LDHA,MTOR_x000D_
hsa04390	Hippo signaling pathway - Homo sapiens (human)	8	154	6906	419	0.725539	0.972054	FBXW11,FZD1,FZD6,MOB1B,PPP2R1B,SMAD1,SMAD4,STK3_x000D_
hsa04934	Cushing's syndrome - Homo sapiens (human)	8	155	6906	419	0.732166	0.972054	CAMK2D,FZD1,FZD6,GNAQ,GNAS,RAP1A,RAP1B,USP8_x000D_
hsa04152	AMPK signaling pathway - Homo sapiens (human)	6	119	6906	419	0.737099	0.972054	HMGCR,MTOR,PPP2R1B,PPP2R3C,PRKAG1,RHEB_x000D_
hsa04630	Jak-STAT signaling pathway - Homo sapiens (human)	8	156	6906	419	0.738684	0.972054	IFNAR1,IL10RB,LIFR,MTOR,PIAS3,PTPN2,SOCS1,SOCS5_x000D_
hsa04910	Insulin signaling pathway - Homo sapiens (human)	7	138	6906	419	0.740845	0.972054	INPP5K,MAPK9,MTOR,PRKAG1,PRKAR1A,RHEB,SOCS1_x000D_
hsa05418	Fluid shear stress and atherosclerosis - Homo sapiens (human)	7	138	6906	419	0.740845	0.972054	CHUK,GSTA2,GSTP1,HSP90AA1,MAPK9,PTK2,SUMO1_x000D_
hsa04146	Peroxisome - Homo sapiens (human)	4	82	6906	419	0.741857	0.972054	EHHADH,GNPAT,IDH1,PRDX1_x000D_
hsa04510	Focal adhesion - Homo sapiens (human)	10	195	6906	419	0.754284	0.972054	CDC42,FLNA,LAMB1,MAPK9,MYL12A,PPP1R12A,PTK2,RAP1A,RAP1B,THBS1_x000D_
hsa04660	T cell receptor signaling pathway - Homo sapiens (human)	5	103	6906	419	0.757593	0.972054	CDC42,CHUK,MAPK9,PPP3CB,PPP3R1_x000D_
hsa04723	Retrograde endocannabinoid signaling - Homo sapiens (human)	7	142	6906	419	0.767105	0.972054	GNAO1,GNAQ,GRIA4,MAPK9,NDUFA12,NDUFB6,NDUFC1_x000D_
hsa00330	Arginine and proline metabolism - Homo sapiens (human)	2	45	6906	419	0.767331	0.972054	ALDH3A2,SETDB1_x000D_
hsa04962	Vasopressin-regulated water reabsorption - Homo sapiens (human)	2	45	6906	419	0.767331	0.972054	DCTN2,GNAS_x000D_
hsa04010	MAPK signaling pathway - Homo sapiens (human)	15	290	6906	419	0.777724	0.972054	CACNB4,CASP3,CDC42,CHUK,DUSP16,FLNA,MAP3K1,MAP4K3,MAPK9,NF1,PPP3CB,PPP3R1,RAP1A,RAP1B,STK3_x000D_
hsa04650	Natural killer cell mediated cytotoxicity - Homo sapiens (human)	6	125	6906	419	0.778678	0.972054	CASP3,IFNAR1,KIR2DL4,PPP3CB,PPP3R1,TNFRSF10C_x000D_
hsa05169	Epstein-Barr virus infection - Homo sapiens (human)	9	182	6906	419	0.78363	0.972054	CDK1,CHUK,EIF2AK2,IL10RB,MAPK9,PSMD6,RBPJ,SKP2,TBPL1_x000D_
hsa05204	Chemical carcinogenesis - Homo sapiens (human)	3	68	6906	419	0.790245	0.972054	GSTA2,GSTP1,UGT2B7_x000D_
hsa04668	TNF signaling pathway - Homo sapiens (human)	5	108	6906	419	0.793034	0.972054	CASP3,CASP8,CHUK,DNM1L,MAPK9_x000D_
hsa05160	Hepatitis C - Homo sapiens (human)	6	128	6906	419	0.797528	0.972054	CHUK,EIF2AK2,EIF2S1,IFNAR1,MAPK9,PPP2R1B_x000D_
hsa05110	Vibrio cholerae infection - Homo sapiens (human)	2	48	6906	419	0.797773	0.972054	ATP6V1C1,GNAS_x000D_
hsa04670	Leukocyte transendothelial migration - Homo sapiens (human)	5	109	6906	419	0.799614	0.972054	CDC42,MYL12A,PTK2,RAP1A,RAP1B_x000D_
hsa01230	Biosynthesis of amino acids - Homo sapiens (human)	3	70	6906	419	0.806356	0.972054	IDH1,PAH,RPE_x000D_
hsa05323	Rheumatoid arthritis - Homo sapiens (human)	3	70	6906	419	0.806356	0.972054	ATP6V1C1,IL17A,TNFRSF11A_x000D_
hsa00510	N-Glycan biosynthesis - Homo sapiens (human)	2	49	6906	419	0.807109	0.972054	ALG1,MGAT4A_x000D_
hsa04662	B cell receptor signaling pathway - Homo sapiens (human)	3	71	6906	419	0.814014	0.972054	CHUK,PPP3CB,PPP3R1_x000D_
hsa05162	Measles - Homo sapiens (human)	6	131	6906	419	0.81512	0.972054	ADAR,CHUK,EIF2AK2,EIF2S1,IFNAR1,TNFRSF10C_x000D_
hsa04979	Cholesterol metabolism - Homo sapiens (human)	2	50	6906	419	0.81606	0.972054	APOB,VDAC3_x000D_
hsa04014	Ras signaling pathway - Homo sapiens (human)	11	226	6906	419	0.817123	0.972054	CDC42,CHUK,GAB1,MAPK9,NF1,PLA2G12B,PLA2G6,RAP1A,RAP1B,REL,SHOC2_x000D_
hsa05322	Systemic lupus erythematosus - Homo sapiens (human)	5	112	6906	419	0.81837	0.972054	H2AFZ,HIST1H2BI,HIST1H2BJ,HIST1H2BM,HIST1H3B_x000D_
hsa05133	Pertussis - Homo sapiens (human)	3	73	6906	419	0.828562	0.979489	C4BPA,CASP3,MAPK9_x000D_
hsa05200	Pathways in cancer - Homo sapiens (human)	27	520	6906	419	0.832372	0.979489	CAMK2D,CASP3,CASP8,CDC42,CHUK,CKS2,CUL2,CYCS,FZD1,FZD6,GNAQ,GNAS,GSTA2,GSTP1,HES1,HIF1A,HSP90AA1,IFNAR1,LAMB1,MAPK9,MSH2,MSH6,MTOR,PML,PTK2,SKP2,SMAD4_x000D_
hsa01522	Endocrine resistance - Homo sapiens (human)	4	95	6906	419	0.836904	0.979951	GNAS,MAPK9,MTOR,PTK2_x000D_
hsa05215	Prostate cancer - Homo sapiens (human)	4	96	6906	419	0.842828	0.979951	CHUK,GSTP1,HSP90AA1,MTOR_x000D_
hsa05034	Alcoholism - Homo sapiens (human)	8	176	6906	419	0.846426	0.979951	GNAO1,GNAS,H2AFZ,HIST1H2BI,HIST1H2BJ,HIST1H2BM,HIST1H3B,PIP5K1A_x000D_
hsa00830	Retinol metabolism - Homo sapiens (human)	2	54	6906	419	0.848258	0.979951	PLA2G12B,UGT2B7_x000D_
hsa04933	AGE-RAGE signaling pathway in diabetic complications - Homo sapiens (human)	4	98	6906	419	0.854135	0.982256	CASP3,CDC42,MAPK9,SMAD4_x000D_
hsa04620	Toll-like receptor signaling pathway - Homo sapiens (human)	4	100	6906	419	0.864745	0.983623	CASP8,CHUK,IFNAR1,MAPK9_x000D_
hsa04610	Complement and coagulation cascades - Homo sapiens (human)	3	79	6906	419	0.866491	0.983623	C4BPA,KNG1,PROS1_x000D_
hsa05202	Transcriptional misregulation in cancer - Homo sapiens (human)	8	181	6906	419	0.866988	0.983623	CCNT2,HIST1H3B,PER2,PML,PTK2,REL,SMAD1,SS18_x000D_
hsa01521	EGFR tyrosine kinase inhibitor resistance - Homo sapiens (human)	3	80	6906	419	0.872041	0.984939	GAB1,MTOR,NF1_x000D_
hsa04512	ECM-receptor interaction - Homo sapiens (human)	3	81	6906	419	0.877387	0.986043	HMMR,LAMB1,THBS1_x000D_
hsa05410	Hypertrophic cardiomyopathy (HCM) - Homo sapiens (human)	3	82	6906	419	0.882533	0.986043	ACTC1,CACNB4,PRKAG1_x000D_
hsa04623	Cytosolic DNA-sensing pathway - Homo sapiens (human)	2	60	6906	419	0.887026	0.986043	ADAR,CHUK_x000D_
hsa05225	Hepatocellular carcinoma - Homo sapiens (human)	7	168	6906	419	0.892011	0.986043	FZD1,FZD6,GAB1,GSTA2,GSTP1,MTOR,SMAD4_x000D_
hsa04213	Longevity regulating pathway - multiple species - Homo sapiens (human)	2	62	6906	419	0.897764	0.986043	MTOR,PRKAG1_x000D_
hsa04211	Longevity regulating pathway - Homo sapiens (human)	3	87	6906	419	0.905487	0.986043	MTOR,PRKAG1,RHEB_x000D_
hsa04927	Cortisol synthesis and secretion - Homo sapiens (human)	2	64	6906	419	0.907547	0.986043	GNAQ,GNAS_x000D_
hsa05217	Basal cell carcinoma - Homo sapiens (human)	2	64	6906	419	0.907547	0.986043	FZD1,FZD6_x000D_
hsa05414	Dilated cardiomyopathy (DCM) - Homo sapiens (human)	3	88	6906	419	0.909561	0.986043	ACTC1,CACNB4,GNAS_x000D_
hsa04726	Serotonergic synapse - Homo sapiens (human)	4	111	6906	419	0.911992	0.986043	CASP3,GNAO1,GNAQ,GNAS_x000D_
hsa04064	NF-kappa B signaling pathway - Homo sapiens (human)	3	90	6906	419	0.917235	0.987491	CHUK,PARP1,TNFRSF11A_x000D_
hsa04015	Rap1 signaling pathway - Homo sapiens (human)	8	202	6906	419	0.930293	0.993543	CDC42,GNAO1,GNAQ,GNAS,MAGI1,RAP1A,RAP1B,THBS1_x000D_
hsa04020	Calcium signaling pathway - Homo sapiens (human)	7	182	6906	419	0.931895	0.993543	CAMK2D,GNAQ,GNAS,MCU,PPP3CB,PPP3R1,VDAC3_x000D_
hsa05412	Arrhythmogenic right ventricular cardiomyopathy (ARVC) - Homo sapiens (human)	2	71	6906	419	0.935311	0.993543	ACTN3,CACNB4_x000D_
hsa05214	Glioma - Homo sapiens (human)	2	72	6906	419	0.938565	0.993543	CAMK2D,MTOR_x000D_
hsa05226	Gastric cancer - Homo sapiens (human)	5	150	6906	419	0.954938	0.995092	FZD1,FZD6,GAB1,MTOR,SMAD4_x000D_
hsa05220	Chronic myeloid leukemia - Homo sapiens (human)	2	79	6906	419	0.957355	0.995092	CHUK,SMAD4_x000D_
hsa04360	Axon guidance - Homo sapiens (human)	6	174	6906	419	0.957916	0.995092	CAMK2D,CDC42,PPP3CB,PPP3R1,PTK2,SRGAP2_x000D_
hsa04931	Insulin resistance - Homo sapiens (human)	3	105	6906	419	0.958334	0.995092	MAPK9,MTOR,PRKAG1_x000D_
hsa04151	PI3K-Akt signaling pathway - Homo sapiens (human)	14	346	6906	419	0.964587	0.995092	CHUK,HSP90AA1,IFNAR1,LAMB1,MLST8,MTOR,PPP2R1B,PPP2R3C,PTK2,RBL2,RHEB,SGK1,SGK3,THBS1_x000D_
hsa04062	Chemokine signaling pathway - Homo sapiens (human)	6	179	6906	419	0.965214	0.995092	CDC42,CHUK,PTK2,RAP1A,RAP1B,WASL_x000D_
hsa04915	Estrogen signaling pathway - Homo sapiens (human)	4	136	6906	419	0.969306	0.995092	GNAO1,GNAQ,GNAS,HSP90AA1_x000D_
hsa04725	Cholinergic synapse - Homo sapiens (human)	3	113	6906	419	0.971493	0.995092	CAMK2D,GNAO1,GNAQ_x000D_
hsa05224	Breast cancer - Homo sapiens (human)	4	148	6906	419	0.982054	1	FZD1,FZD6,HES1,MTOR_x000D_
hsa04926	Relaxin signaling pathway - Homo sapiens (human)	3	130	6906	419	0.987599	1	GNAO1,GNAS,MAPK9_x000D_
hsa05206	MicroRNAs in cancer - Homo sapiens (human)	6	248	6906	419	0.998109	1	CASP3,CDC25C,DNMT3B,MTOR,SOCS1,THBS1_x000D_
hsa04060	Cytokine-cytokine receptor interaction - Homo sapiens (human)	6	254	6906	419	0.998562	1	IFNAR1,IL10RB,IL17A,LIFR,TNFRSF10C,TNFRSF11A_x000D_
hsa04080	Neuroactive ligand-receptor interaction - Homo sapiens (human)	3	275	6906	419	0.999996	1	ADORA1,GRIA4,GRM4_x000D_
hsa04740	Olfactory transduction - Homo sapiens (human)	2	402	6906	419	1	1	CAMK2D,OR52K2_x000D_

## Sheet: 8_KEGG_V3_up
keggid	kegg_name	sig_pw	n_pw	n_all	n_sig	p_hyper	q_hyper	genes_x000D_
hsa04512	ECM-receptor interaction - Homo sapiens (human)	8	81	6906	165	0.000654619	0.0624732	COL1A1,COL9A1,COL9A2,COMP,GP6,HSPG2,ITGA2B,SPP1_x000D_
hsa04510	Focal adhesion - Homo sapiens (human)	13	195	6906	165	0.000748182	0.0624732	BCL2,CAPN2,COL1A1,COL9A1,COL9A2,COMP,EGFR,FLNA,ITGA2B,MYLPF,PPP1R12C,PRKCA,SPP1_x000D_
hsa04066	HIF-1 signaling pathway - Homo sapiens (human)	8	97	6906	165	0.00213066	0.118607	BCL2,CAMK2A,CYBB,EGFR,EGLN3,HKDC1,PRKCA,TIMP1_x000D_
hsa04640	Hematopoietic cell lineage - Homo sapiens (human)	7	82	6906	165	0.00330706	0.13807	CD14,CD33,CSF3R,DNTT,FCER2,ITGA2B,ITGAM_x000D_
hsa04912	GnRH signaling pathway - Homo sapiens (human)	7	91	6906	165	0.00588983	0.19672	CACNA1F,CAMK2A,EGFR,MAP3K3,PLA2G4D,PRKCA,PTK2B_x000D_
hsa04010	MAPK signaling pathway - Homo sapiens (human)	14	290	6906	165	0.00930972	0.259121	CACNA1F,CACNA2D4,CD14,EGFR,FGF8,FLNA,MAP3K3,MAPKAPK3,PLA2G4D,PRKCA,PTPN5,RASGRF2,RPS6KA1,RRAS_x000D_
hsa04217	Necroptosis - Homo sapiens (human)	9	157	6906	165	0.01265	0.301794	BCL2,CAMK2A,CAPN2,CYBB,H2AFB1,PLA2G4D,SQSTM1,TNFRSF10D,TNFSF10_x000D_
hsa04670	Leukocyte transendothelial migration - Homo sapiens (human)	7	109	6906	165	0.0151982	0.317263	CLDN3,CLDN5,CYBB,ITGAM,MYLPF,PRKCA,PTK2B_x000D_
hsa04060	Cytokine-cytokine receptor interaction - Homo sapiens (human)	12	254	6906	165	0.0182254	0.338182	AMH,CSF3R,CXCL2,CXCL3,EGFR,IL25,IL2RB,TNFRSF10D,TNFRSF13B,TNFRSF14,TNFRSF25,TNFSF10_x000D_
hsa05202	Transcriptional misregulation in cancer - Homo sapiens (human)	9	181	6906	165	0.0290234	0.484691	CD14,CDKN2C,ERG,IGFBP3,IL2RB,ITGAM,PAX8,RUNX1T1,WT1_x000D_
hsa05165	Human papillomavirus infection - Homo sapiens (human)	13	309	6906	165	0.0332015	0.50406	COL1A1,COL9A1,COL9A2,COMP,DVL1,EGFR,HDAC6,HEY1,ITGA2B,OASL,SCRIB,SPP1,WNT10B_x000D_
hsa05134	Legionellosis - Homo sapiens (human)	4	55	6906	165	0.0417659	0.52726	CD14,CXCL2,CXCL3,ITGAM_x000D_
hsa05132	Salmonella infection - Homo sapiens (human)	5	84	6906	165	0.0499996	0.52726	CD14,CXCL2,CXCL3,FLNA,MYH9_x000D_
hsa00604	Glycosphingolipid biosynthesis - ganglio series - Homo sapiens (human)	2	16	6906	165	0.0546854	0.52726	B4GALNT1,ST6GALNAC4_x000D_
hsa04810	Regulation of actin cytoskeleton - Homo sapiens (human)	9	204	6906	165	0.0551236	0.52726	CD14,EGFR,FGF8,ITGA2B,ITGAM,MYH9,MYLPF,PPP1R12C,RRAS_x000D_
hsa04270	Vascular smooth muscle contraction - Homo sapiens (human)	6	116	6906	165	0.058762	0.52726	ACTG2,CACNA1F,KCNMB1,PLA2G4D,PPP1R12C,PRKCA_x000D_
hsa04064	NF-kappa B signaling pathway - Homo sapiens (human)	5	90	6906	165	0.0636537	0.52726	BCL2,BLNK,CD14,CXCL2,PIAS4_x000D_
hsa04921	Oxytocin signaling pathway - Homo sapiens (human)	7	148	6906	165	0.0636563	0.52726	CACNA1F,CACNA2D4,CAMK2A,EGFR,PLA2G4D,PPP1R12C,PRKCA_x000D_
hsa04611	Platelet activation - Homo sapiens (human)	6	119	6906	165	0.064907	0.52726	COL1A1,GP6,ITGA2B,P2RX1,PLA2G4D,STIM1_x000D_
hsa04020	Calcium signaling pathway - Homo sapiens (human)	8	182	6906	165	0.0695591	0.52726	CACNA1F,CAMK2A,EGFR,P2RX1,PHKA1,PRKCA,PTK2B,STIM1_x000D_
hsa04151	PI3K-Akt signaling pathway - Homo sapiens (human)	13	346	6906	165	0.0698617	0.52726	BCL2,COL1A1,COL9A1,COL9A2,COMP,CSF3R,EGFR,FGF8,IL2RB,ITGA2B,PRKCA,SGK3,SPP1_x000D_
hsa00511	Other glycan degradation - Homo sapiens (human)	2	19	6906	165	0.0744086	0.52726	ENGASE,GBA2_x000D_
hsa05146	Amoebiasis - Homo sapiens (human)	5	95	6906	165	0.0764846	0.52726	CD14,COL1A1,ITGAM,PRKCA,SERPINB6_x000D_
hsa04650	Natural killer cell mediated cytotoxicity - Homo sapiens (human)	6	125	6906	165	0.0782904	0.52726	HCST,PRKCA,PTK2B,TNFRSF10D,TNFSF10,ULBP1_x000D_
hsa04720	Long-term potentiation - Homo sapiens (human)	4	68	6906	165	0.0789312	0.52726	CAMK2A,PPP1R1A,PRKCA,RPS6KA1_x000D_
hsa05031	Amphetamine addiction - Homo sapiens (human)	4	69	6906	165	0.0823044	0.528565	CAMK2A,PDYN,PPP1R1B,PRKCA_x000D_
hsa04145	Phagosome - Homo sapiens (human)	6	128	6906	165	0.0855257	0.528565	ATP6V1B1,CD14,COMP,CORO1A,CYBB,ITGAM_x000D_
hsa00532	Glycosaminoglycan biosynthesis - chondroitin sulfate / dermatan sulfate - Homo sapiens (human)	2	21	6906	165	0.0886217	0.528565	CHST11,CHST7_x000D_
hsa02010	ABC transporters - Homo sapiens (human)	3	45	6906	165	0.0917929	0.528601	ABCB1,ABCB8,ABCC3_x000D_
hsa04210	Apoptosis - Homo sapiens (human)	6	134	6906	165	0.101066	0.544948	BBC3,BCL2,CAPN2,CTSB,TNFRSF10D,TNFSF10_x000D_
hsa04024	cAMP signaling pathway - Homo sapiens (human)	8	198	6906	165	0.101158	0.544948	AMH,CACNA1F,CAMK2A,CNGB1,MAGI2,PPP1R1B,RRAS,VIPR2_x000D_
hsa05205	Proteoglycans in cancer - Homo sapiens (human)	8	201	6906	165	0.107859	0.562887	CAMK2A,EGFR,FLNA,HSPG2,PPP1R12C,PRKCA,RRAS,WNT10B_x000D_
hsa04072	Phospholipase D signaling pathway - Homo sapiens (human)	6	139	6906	165	0.11508	0.582375	AGPAT2,EGFR,PLA2G4D,PRKCA,PTK2B,RRAS_x000D_
hsa01521	EGFR tyrosine kinase inhibitor resistance - Homo sapiens (human)	4	80	6906	165	0.123847	0.589308	AXL,BCL2,EGFR,PRKCA_x000D_
hsa04725	Cholinergic synapse - Homo sapiens (human)	5	113	6906	165	0.133078	0.589308	ACHE,BCL2,CACNA1F,CAMK2A,PRKCA_x000D_
hsa04261	Adrenergic signaling in cardiomyocytes - Homo sapiens (human)	6	145	6906	165	0.133122	0.589308	BCL2,CACNA1F,CACNA2D4,CAMK2A,PPP1R1A,PRKCA_x000D_
hsa04150	mTOR signaling pathway - Homo sapiens (human)	6	147	6906	165	0.139421	0.589308	ATP6V1B1,DVL1,PRKCA,RPS6KA1,TELO2,WNT10B_x000D_
hsa04911	Insulin secretion - Homo sapiens (human)	4	84	6906	165	0.140805	0.589308	CACNA1F,CAMK2A,KCNMB1,PRKCA_x000D_
hsa00564	Glycerophospholipid metabolism - Homo sapiens (human)	4	85	6906	165	0.145183	0.589308	ACHE,AGPAT2,PLA2G15,PLA2G4D_x000D_
hsa05226	Gastric cancer - Homo sapiens (human)	6	150	6906	165	0.149126	0.589308	ABCB1,BCL2,DVL1,EGFR,FGF8,WNT10B_x000D_
hsa04012	ErbB signaling pathway - Homo sapiens (human)	4	86	6906	165	0.149615	0.589308	CAMK2A,EGFR,PLA2G4D,PRKCA_x000D_
hsa04514	Cell adhesion molecules (CAMs) - Homo sapiens (human)	5	119	6906	165	0.155233	0.589308	CLDN3,CLDN5,ITGAM,MADCAM1,MAG_x000D_
hsa04370	VEGF signaling pathway - Homo sapiens (human)	3	58	6906	165	0.160608	0.589308	MAPKAPK3,PLA2G4D,PRKCA_x000D_
hsa04390	Hippo signaling pathway - Homo sapiens (human)	6	154	6906	165	0.162529	0.589308	AMH,BBC3,DVL1,SCRIB,TP53BP2,WNT10B_x000D_
hsa04934	Cushing's syndrome - Homo sapiens (human)	6	155	6906	165	0.165959	0.589308	CACNA1F,CAMK2A,CDKN2C,DVL1,EGFR,WNT10B_x000D_
hsa04142	Lysosome - Homo sapiens (human)	5	122	6906	165	0.166853	0.589308	AP1M1,CTSB,GM2A,IDUA,PLA2G15_x000D_
hsa00020	Citrate cycle (TCA cycle) - Homo sapiens (human)	2	31	6906	165	0.16869	0.589308	OGDH,PC_x000D_
hsa04630	Jak-STAT signaling pathway - Homo sapiens (human)	6	156	6906	165	0.16942	0.589308	BCL2,CSF3R,EGFR,GFAP,IL2RB,PIAS4_x000D_
hsa04141	Protein processing in endoplasmic reticulum - Homo sapiens (human)	6	157	6906	165	0.172911	0.589308	ATXN3,BCL2,CAPN2,CRYAA,DERL3,SVIP_x000D_
hsa04215	Apoptosis - multiple species - Homo sapiens (human)	2	32	6906	165	0.177267	0.592072	BBC3,BCL2_x000D_
hsa04672	Intestinal immune network for IgA production - Homo sapiens (human)	2	33	6906	165	0.185911	0.599979	MADCAM1,TNFRSF13B_x000D_
hsa05231	Choline metabolism in cancer - Homo sapiens (human)	4	94	6906	165	0.18682	0.599979	EGFR,PLA2G4D,PRKCA,SLC44A2_x000D_
hsa04933	AGE-RAGE signaling pathway in diabetic complications - Homo sapiens (human)	4	98	6906	165	0.206452	0.633701	BCL2,COL1A1,CYBB,PRKCA_x000D_
hsa04015	Rap1 signaling pathway - Homo sapiens (human)	7	202	6906	165	0.208318	0.633701	EGFR,FGF8,ITGA2B,ITGAM,MAGI2,PRKCA,RRAS_x000D_
hsa05221	Acute myeloid leukemia - Homo sapiens (human)	3	67	6906	165	0.215032	0.633701	CD14,ITGAM,RUNX1T1_x000D_
hsa00350	Tyrosine metabolism - Homo sapiens (human)	2	37	6906	165	0.220998	0.633701	FAH,HPD_x000D_
hsa04960	Aldosterone-regulated sodium reabsorption - Homo sapiens (human)	2	37	6906	165	0.220998	0.633701	PRKCA,SCNN1B_x000D_
hsa05340	Primary immunodeficiency - Homo sapiens (human)	2	37	6906	165	0.220998	0.633701	BLNK,TNFRSF13B_x000D_
hsa04916	Melanogenesis - Homo sapiens (human)	4	102	6906	165	0.226656	0.633701	CAMK2A,DVL1,PRKCA,WNT10B_x000D_
hsa00380	Tryptophan metabolism - Homo sapiens (human)	2	38	6906	165	0.229862	0.633701	CYP1A1,OGDH_x000D_
hsa00620	Pyruvate metabolism - Homo sapiens (human)	2	39	6906	165	0.23875	0.633701	GRHPR,PC_x000D_
hsa04975	Fat digestion and absorption - Homo sapiens (human)	2	39	6906	165	0.23875	0.633701	AGPAT2,CEL_x000D_
hsa05412	Arrhythmogenic right ventricular cardiomyopathy (ARVC) - Homo sapiens (human)	3	71	6906	165	0.24037	0.633701	CACNA1F,CACNA2D4,ITGA2B_x000D_
hsa05161	Hepatitis B - Homo sapiens (human)	5	140	6906	165	0.242856	0.633701	BCL2,CAMK2A,HSPG2,PRKCA,PTK2B_x000D_
hsa05214	Glioma - Homo sapiens (human)	3	72	6906	165	0.246784	0.634045	CAMK2A,EGFR,PRKCA_x000D_
hsa05200	Pathways in cancer - Homo sapiens (human)	15	520	6906	165	0.259533	0.656697	BBC3,BCL2,CAMK2A,CSF3R,DVL1,EGFR,EGLN3,FGF8,HEY1,IL2RB,ITGA2B,PAX8,PRKCA,RUNX1T1,WNT10B_x000D_
hsa04724	Glutamatergic synapse - Homo sapiens (human)	4	111	6906	165	0.27375	0.682331	PLA2G4D,PRKCA,SHANK3,SLC1A7_x000D_
hsa05224	Breast cancer - Homo sapiens (human)	5	148	6906	165	0.279273	0.685861	DVL1,EGFR,FGF8,HEY1,WNT10B_x000D_
hsa00330	Arginine and proline metabolism - Homo sapiens (human)	2	45	6906	165	0.292243	0.704909	CKMT2,SMOX_x000D_
hsa04014	Ras signaling pathway - Homo sapiens (human)	7	226	6906	165	0.295471	0.704909	EGFR,FGF8,PLA2G4D,PRKCA,RASAL3,RASGRF2,RRAS_x000D_
hsa05410	Hypertrophic cardiomyopathy (HCM) - Homo sapiens (human)	3	82	6906	165	0.312015	0.705204	CACNA1F,CACNA2D4,ITGA2B_x000D_
hsa04722	Neurotrophin signaling pathway - Homo sapiens (human)	4	119	6906	165	0.316884	0.705204	BCL2,CAMK2A,MAP3K3,RPS6KA1_x000D_
hsa03460	Fanconi anemia pathway - Homo sapiens (human)	2	48	6906	165	0.318868	0.705204	MUS81,TELO2_x000D_
hsa04913	Ovarian steroidogenesis - Homo sapiens (human)	2	48	6906	165	0.318868	0.705204	CYP1A1,PLA2G4D_x000D_
hsa05110	Vibrio cholerae infection - Homo sapiens (human)	2	48	6906	165	0.318868	0.705204	ATP6V1B1,PRKCA_x000D_
hsa00520	Amino sugar and nucleotide sugar metabolism - Homo sapiens (human)	2	49	6906	165	0.327696	0.705204	CHIT1,HKDC1_x000D_
hsa04140	Autophagy - animal - Homo sapiens (human)	4	122	6906	165	0.33323	0.705204	BCL2,CTSB,RRAS,WIPI1_x000D_
hsa04022	cGMP-PKG signaling pathway - Homo sapiens (human)	5	160	6906	165	0.335678	0.705204	CACNA1F,CAMK2A,CNGB1,KCNMB1,NPPB_x000D_
hsa05030	Cocaine addiction - Homo sapiens (human)	2	50	6906	165	0.336493	0.705204	PDYN,PPP1R1B_x000D_
hsa05210	Colorectal cancer - Homo sapiens (human)	3	87	6906	165	0.344933	0.705204	BBC3,BCL2,EGFR_x000D_
hsa05014	Amyotrophic lateral sclerosis (ALS) - Homo sapiens (human)	2	51	6906	165	0.345256	0.705204	BCL2,NEFL_x000D_
hsa05152	Tuberculosis - Homo sapiens (human)	5	163	6906	165	0.349973	0.705204	BCL2,CAMK2A,CD14,CORO1A,ITGAM_x000D_
hsa05414	Dilated cardiomyopathy (DCM) - Homo sapiens (human)	3	88	6906	165	0.351508	0.705204	CACNA1F,CACNA2D4,ITGA2B_x000D_
hsa04621	NOD-like receptor signaling pathway - Homo sapiens (human)	5	164	6906	165	0.354747	0.705204	BCL2,CTSB,CXCL2,CXCL3,CYBB_x000D_
hsa04974	Protein digestion and absorption - Homo sapiens (human)	3	90	6906	165	0.364636	0.705204	COL1A1,COL9A1,COL9A2_x000D_
hsa04657	IL-17 signaling pathway - Homo sapiens (human)	3	91	6906	165	0.371185	0.705204	CXCL2,CXCL3,IL25_x000D_
hsa00561	Glycerolipid metabolism - Homo sapiens (human)	2	54	6906	165	0.371309	0.705204	AGPAT2,CEL_x000D_
hsa05225	Hepatocellular carcinoma - Homo sapiens (human)	5	168	6906	165	0.373868	0.705204	DPF1,DVL1,EGFR,PRKCA,WNT10B_x000D_
hsa05130	Pathogenic Escherichia coli infection - Homo sapiens (human)	2	55	6906	165	0.379905	0.705204	CD14,PRKCA_x000D_
hsa05162	Measles - Homo sapiens (human)	4	131	6906	165	0.382409	0.705204	BBC3,IL2RB,TNFRSF10D,TNFSF10_x000D_
hsa04730	Long-term depression - Homo sapiens (human)	2	57	6906	165	0.396946	0.705204	PLA2G4D,PRKCA_x000D_
hsa01522	Endocrine resistance - Homo sapiens (human)	3	95	6906	165	0.397247	0.705204	BCL2,CDKN2C,EGFR_x000D_
hsa04360	Axon guidance - Homo sapiens (human)	5	174	6906	165	0.402546	0.705204	CAMK2A,PRKCA,RRAS,SEMA5B,SEMA7A_x000D_
hsa04750	Inflammatory mediator regulation of TRP channels - Homo sapiens (human)	3	96	6906	165	0.403721	0.705204	CAMK2A,PLA2G4D,PRKCA_x000D_
hsa05215	Prostate cancer - Homo sapiens (human)	3	96	6906	165	0.403721	0.705204	BCL2,EGFR,ERG_x000D_
hsa05140	Leishmaniasis - Homo sapiens (human)	2	58	6906	165	0.405387	0.705204	CYBB,ITGAM_x000D_
hsa04925	Aldosterone synthesis and secretion - Homo sapiens (human)	3	97	6906	165	0.410175	0.706177	CACNA1F,CAMK2A,PRKCA_x000D_
hsa05418	Fluid shear stress and atherosclerosis - Homo sapiens (human)	4	138	6906	165	0.420431	0.707024	BCL2,ITGA2B,PIAS4,SQSTM1_x000D_
hsa04922	Glucagon signaling pathway - Homo sapiens (human)	3	99	6906	165	0.423019	0.707024	CAMK2A,CPT1A,PHKA1_x000D_
hsa00980	Metabolism of xenobiotics by cytochrome P450 - Homo sapiens (human)	2	63	6906	165	0.446704	0.707024	CYP1A1,CYP2F1_x000D_
hsa04137	Mitophagy - animal - Homo sapiens (human)	2	63	6906	165	0.446704	0.707024	RRAS,SQSTM1_x000D_
hsa04721	Synaptic vesicle cycle - Homo sapiens (human)	2	63	6906	165	0.446704	0.707024	ATP6V1B1,CAMK2A_x000D_
hsa04924	Renin secretion - Homo sapiens (human)	2	64	6906	165	0.454777	0.707024	CACNA1F,CTSB_x000D_
hsa05217	Basal cell carcinoma - Homo sapiens (human)	2	64	6906	165	0.454777	0.707024	DVL1,WNT10B_x000D_
hsa05230	Central carbon metabolism in cancer - Homo sapiens (human)	2	64	6906	165	0.454777	0.707024	EGFR,HKDC1_x000D_
hsa04144	Endocytosis - Homo sapiens (human)	6	226	6906	165	0.455728	0.707024	EGFR,EPN1,IL2RB,LDLRAP1,SNF8,VPS37D_x000D_
hsa04931	Insulin resistance - Homo sapiens (human)	3	105	6906	165	0.460949	0.707024	CPT1A,MLXIP,RPS6KA1_x000D_
hsa04310	Wnt signaling pathway - Homo sapiens (human)	4	146	6906	165	0.463193	0.707024	CAMK2A,DVL1,PRKCA,WNT10B_x000D_
hsa04115	p53 signaling pathway - Homo sapiens (human)	2	66	6906	165	0.47072	0.707024	BBC3,IGFBP3_x000D_
hsa04664	Fc epsilon RI signaling pathway - Homo sapiens (human)	2	66	6906	165	0.47072	0.707024	PLA2G4D,PRKCA_x000D_
hsa05120	Epithelial cell signaling in Helicobacter pylori infection - Homo sapiens (human)	2	67	6906	165	0.478588	0.707024	ATP6V1B1,EGFR_x000D_
hsa05223	Non-small cell lung cancer - Homo sapiens (human)	2	67	6906	165	0.478588	0.707024	EGFR,PRKCA_x000D_
hsa05166	HTLV-I infection - Homo sapiens (human)	6	235	6906	165	0.493642	0.707024	CDKN2C,DVL1,IL2RB,MAP3K3,RRAS,WNT10B_x000D_
hsa04920	Adipocytokine signaling pathway - Homo sapiens (human)	2	69	6906	165	0.494108	0.707024	AGRP,CPT1A_x000D_
hsa04726	Serotonergic synapse - Homo sapiens (human)	3	111	6906	165	0.497789	0.707024	CACNA1F,PLA2G4D,PRKCA_x000D_
hsa04218	Cellular senescence - Homo sapiens (human)	4	153	6906	165	0.4997	0.707024	CAPN2,IGFBP3,RRAS,SQSTM1_x000D_
hsa01230	Biosynthesis of amino acids - Homo sapiens (human)	2	70	6906	165	0.501758	0.707024	NAGS,PC_x000D_
hsa04976	Bile secretion - Homo sapiens (human)	2	70	6906	165	0.501758	0.707024	ABCB1,ABCC3_x000D_
hsa01200	Carbon metabolism - Homo sapiens (human)	3	112	6906	165	0.503808	0.707024	HKDC1,OGDH,PC_x000D_
hsa04114	Oocyte meiosis - Homo sapiens (human)	3	115	6906	165	0.521642	0.711803	CAMK2A,CPEB2,RPS6KA1_x000D_
hsa01524	Platinum drug resistance - Homo sapiens (human)	2	73	6906	165	0.524262	0.711803	BBC3,BCL2_x000D_
hsa05133	Pertussis - Homo sapiens (human)	2	73	6906	165	0.524262	0.711803	CD14,ITGAM_x000D_
hsa05218	Melanoma - Homo sapiens (human)	2	73	6906	165	0.524262	0.711803	EGFR,FGF8_x000D_
hsa04260	Cardiac muscle contraction - Homo sapiens (human)	2	74	6906	165	0.531611	0.71596	CACNA1F,CACNA2D4_x000D_
hsa04918	Thyroid hormone synthesis - Homo sapiens (human)	2	75	6906	165	0.538883	0.719948	PAX8,PRKCA_x000D_
hsa04971	Gastric acid secretion - Homo sapiens (human)	2	76	6906	165	0.546078	0.72377	CAMK2A,PRKCA_x000D_
hsa04530	Tight junction - Homo sapiens (human)	4	165	6906	165	0.559651	0.734271	CLDN3,CLDN5,MYH9,SCRIB_x000D_
hsa04610	Complement and coagulation cascades - Homo sapiens (human)	2	79	6906	165	0.567192	0.734271	F2RL2,ITGAM_x000D_
hsa04658	Th1 and Th2 cell differentiation - Homo sapiens (human)	2	79	6906	165	0.567192	0.734271	IL2RB,RUNX3_x000D_
hsa04742	Taste transduction - Homo sapiens (human)	2	82	6906	165	0.587594	0.754832	SCNN1B,TAS1R1_x000D_
hsa05160	Hepatitis C - Homo sapiens (human)	3	128	6906	165	0.594688	0.755776	CLDN3,CLDN5,EGFR_x000D_
hsa04926	Relaxin signaling pathway - Homo sapiens (human)	3	130	6906	165	0.605271	0.755776	COL1A1,EGFR,PRKCA_x000D_
hsa04068	FoxO signaling pathway - Homo sapiens (human)	3	131	6906	165	0.610495	0.755776	EGFR,SGK3,TNFSF10_x000D_
hsa05034	Alcoholism - Homo sapiens (human)	4	176	6906	165	0.61108	0.755776	H2AFB1,HDAC6,PDYN,PPP1R1B_x000D_
hsa04728	Dopaminergic synapse - Homo sapiens (human)	3	132	6906	165	0.615672	0.755776	CAMK2A,PPP1R1B,PRKCA_x000D_
hsa04540	Gap junction - Homo sapiens (human)	2	87	6906	165	0.620008	0.755776	EGFR,PRKCA_x000D_
hsa04666	Fc gamma R-mediated phagocytosis - Homo sapiens (human)	2	87	6906	165	0.620008	0.755776	PLA2G4D,PRKCA_x000D_
hsa04727	GABAergic synapse - Homo sapiens (human)	2	89	6906	165	0.632417	0.764019	CACNA1F,PRKCA_x000D_
hsa04915	Estrogen signaling pathway - Homo sapiens (human)	3	136	6906	165	0.63592	0.764019	BCL2,EGFR,KRT17_x000D_
hsa04914	Progesterone-mediated oocyte maturation - Homo sapiens (human)	2	92	6906	165	0.650438	0.774412	CPEB2,RPS6KA1_x000D_
hsa05222	Small cell lung cancer - Homo sapiens (human)	2	93	6906	165	0.656289	0.774412	BCL2,ITGA2B_x000D_
hsa04659	Th17 cell differentiation - Homo sapiens (human)	2	94	6906	165	0.662061	0.774412	IL2RB,RORC_x000D_
hsa04723	Retrograde endocannabinoid signaling - Homo sapiens (human)	3	142	6906	165	0.664888	0.774412	CACNA1F,PRKCA,RPS6KA1_x000D_
hsa04713	Circadian entrainment - Homo sapiens (human)	2	95	6906	165	0.667756	0.774412	CAMK2A,PRKCA_x000D_
hsa04972	Pancreatic secretion - Homo sapiens (human)	2	97	6906	165	0.678915	0.781923	CEL,PRKCA_x000D_
hsa04620	Toll-like receptor signaling pathway - Homo sapiens (human)	2	100	6906	165	0.695082	0.79506	CD14,SPP1_x000D_
hsa05164	Influenza A - Homo sapiens (human)	3	157	6906	165	0.729911	0.829219	PRKCA,TNFRSF10D,TNFSF10_x000D_
hsa04668	TNF signaling pathway - Homo sapiens (human)	2	108	6906	165	0.734941	0.829291	CXCL2,CXCL3_x000D_
hsa04919	Thyroid hormone signaling pathway - Homo sapiens (human)	2	117	6906	165	0.774427	0.866712	PRKCA,THRB_x000D_
hsa04071	Sphingolipid signaling pathway - Homo sapiens (human)	2	118	6906	165	0.778484	0.866712	BCL2,PRKCA_x000D_
hsa05016	Huntington's disease - Homo sapiens (human)	3	175	6906	165	0.794473	0.878655	BBC3,DNAH6,DNAI2_x000D_
hsa04062	Chemokine signaling pathway - Homo sapiens (human)	3	179	6906	165	0.80695	0.88654	CXCL2,CXCL3,PTK2B_x000D_
hsa04380	Osteoclast differentiation - Homo sapiens (human)	2	127	6906	165	0.812219	0.88654	BLNK,SQSTM1_x000D_
hsa04120	Ubiquitin mediated proteolysis - Homo sapiens (human)	2	130	6906	165	0.822409	0.890215	PIAS4,UBE2S_x000D_
hsa03010	Ribosome - Homo sapiens (human)	2	134	6906	165	0.835227	0.890215	FAU,RPL14_x000D_
hsa04714	Thermogenesis - Homo sapiens (human)	3	192	6906	165	0.843197	0.890215	CPT1A,DPF1,RPS6KA1_x000D_
hsa04371	Apelin signaling pathway - Homo sapiens (human)	2	137	6906	165	0.84429	0.890215	RRAS,SPP1_x000D_
hsa04910	Insulin signaling pathway - Homo sapiens (human)	2	138	6906	165	0.847209	0.890215	HKDC1,PHKA1_x000D_
hsa05206	MicroRNAs in cancer - Homo sapiens (human)	4	248	6906	165	0.850147	0.890215	ABCB1,BCL2,EGFR,PRKCA_x000D_
hsa04550	Signaling pathways regulating pluripotency of stem cells - Homo sapiens (human)	2	140	6906	165	0.852901	0.890215	DVL1,WNT10B_x000D_
hsa05010	Alzheimer's disease - Homo sapiens (human)	2	152	6906	165	0.883187	0.916101	CACNA1F,CAPN2_x000D_
hsa04080	Neuroactive ligand-receptor interaction - Homo sapiens (human)	4	275	6906	165	0.900431	0.928222	F2RL2,P2RX1,THRB,VIPR2_x000D_
hsa04740	Olfactory transduction - Homo sapiens (human)	6	402	6906	165	0.925047	0.946888	CAMK2A,CNGB1,OR10G9,OR2G3,OR51E2,OR7D4_x000D_
hsa05167	Kaposi's sarcoma-associated herpesvirus infection - Homo sapiens (human)	2	178	6906	165	0.930135	0.946888	CXCL2,CXCL3_x000D_
hsa05169	Epstein-Barr virus infection - Homo sapiens (human)	2	182	6906	165	0.935548	0.946888	BCL2,FCER2_x000D_
hsa01100	Metabolic pathways - Homo sapiens (human)	21	1171	6906	165	0.946134	0.947402	AGPAT2,ATP6V1B1,B4GALNT1,CEL,CHIT1,CKMT2,CYP1A1,FAH,GBA2,GGT7,GRHPR,HAL,HKDC1,HPD,IDUA,NAGS,NDST3,OGDH,PC,PLA2G4D,ST6GALNAC4_x000D_
hsa05203	Viral carcinogenesis - Homo sapiens (human)	2	192	6906	165	0.947402	0.947402	HDAC6,SCRIB_x000D_

## Sheet: 9_KEGG_V5_down
keggid	kegg_name	sig_pw	n_pw	n_all	n_sig	p_hyper	q_hyper	genes_x000D_
hsa00982	Drug metabolism - cytochrome P450 - Homo sapiens (human)	7	59	6906	124	7.98373e-05	0.0104587	AKR7A2,CYP2D6,GSTA1,GSTA2,GSTM4,GSTP1,MAOB_x000D_
hsa01100	Metabolic pathways - Homo sapiens (human)	36	1171	6906	124	0.000524016	0.028622	ACER2,ACOT1,ACOT2,ACP5,ACSM2B,ACSM3,ADAM29,AK8,AKR1B10,AKR1D1,ALDH1A2,ASAH2,BCAT2,CDO1,CHPT1,CHST8,CTH,CYP21A2,CYP2U1,DGKD,DGKQ,DMGDH,HMGCS2,ITPKC,LIPG,MAOB,MTHFS,NDUFA6,NMNAT3,NT5E,PCYT1B,PLA2G12A,PLA2G6,PPCDC,SMPD2,ST20-MTHFS_x000D_
hsa00564	Glycerophospholipid metabolism - Homo sapiens (human)	7	85	6906	124	0.00078579	0.028622	CHPT1,DGKD,DGKQ,PCYT1B,PLA2G12A,PLA2G6,PNPLA7_x000D_
hsa00980	Metabolism of xenobiotics by cytochrome P450 - Homo sapiens (human)	6	63	6906	124	0.000873955	0.028622	AKR7A2,CYP2D6,GSTA1,GSTA2,GSTM4,GSTP1_x000D_
hsa00561	Glycerolipid metabolism - Homo sapiens (human)	5	54	6906	124	0.00269476	0.0618417	AKR1B10,DGKD,DGKQ,LIPG,MOGAT2_x000D_
hsa04610	Complement and coagulation cascades - Homo sapiens (human)	6	79	6906	124	0.00283244	0.0618417	C4BPA,F11,FGB,KNG1,PLAU,SERPINC1_x000D_
hsa00440	Phosphonate and phosphinate metabolism - Homo sapiens (human)	2	6	6906	124	0.00457598	0.0856362	CHPT1,PCYT1B_x000D_
hsa00565	Ether lipid metabolism - Homo sapiens (human)	4	42	6906	124	0.00654423	0.0921652	CHPT1,GDPD3,PLA2G12A,PLA2G6_x000D_
hsa00062	Fatty acid elongation - Homo sapiens (human)	3	22	6906	124	0.00678109	0.0921652	ACOT1,ACOT2,AKR1B10_x000D_
hsa00600	Sphingolipid metabolism - Homo sapiens (human)	4	44	6906	124	0.00772199	0.0921652	ACER2,ASAH2,SGPP1,SMPD2_x000D_
hsa00983	Drug metabolism - other enzymes - Homo sapiens (human)	5	69	6906	124	0.00773907	0.0921652	GSTA1,GSTA2,GSTM4,GSTP1,PLA2G12A_x000D_
hsa00650	Butanoate metabolism - Homo sapiens (human)	3	27	6906	124	0.0120686	0.131749	ACSM2B,ACSM3,HMGCS2_x000D_
hsa00480	Glutathione metabolism - Homo sapiens (human)	4	54	6906	124	0.0156889	0.158095	GSTA1,GSTA2,GSTM4,GSTP1_x000D_
hsa04911	Insulin secretion - Homo sapiens (human)	5	84	6906	124	0.0172027	0.160968	ATP1A2,GIP,KCNN4,PRKACB,SNAP25_x000D_
hsa04120	Ubiquitin mediated proteolysis - Homo sapiens (human)	6	130	6906	124	0.0291313	0.23765	BIRC6,BIRC7,FBXO2,RCHY1,SOCS3,UBE3B_x000D_
hsa05225	Hepatocellular carcinoma - Homo sapiens (human)	7	168	6906	124	0.0311421	0.23765	GSTA1,GSTA2,GSTM4,GSTP1,LEF1,WNT5B,WNT9B_x000D_
hsa04975	Fat digestion and absorption - Homo sapiens (human)	3	39	6906	124	0.0322951	0.23765	FABP1,MOGAT2,PLA2G12A_x000D_
hsa05204	Chemical carcinogenesis - Homo sapiens (human)	4	68	6906	124	0.0334032	0.23765	GSTA1,GSTA2,GSTM4,GSTP1_x000D_
hsa00260	"Glycine, serine and threonine metabolism - Homo sapiens (human)"	3	40	6906	124	0.0344683	0.23765	CTH,DMGDH,MAOB_x000D_
hsa01524	Platinum drug resistance - Homo sapiens (human)	4	73	6906	124	0.0417286	0.268673	GSTA1,GSTA2,GSTM4,GSTP1_x000D_
hsa00270	Cysteine and methionine metabolism - Homo sapiens (human)	3	45	6906	124	0.0464352	0.268673	BCAT2,CDO1,CTH_x000D_
hsa00670	One carbon pool by folate - Homo sapiens (human)	2	20	6906	124	0.0492225	0.268673	MTHFS,ST20-MTHFS_x000D_
hsa00770	Pantothenate and CoA biosynthesis - Homo sapiens (human)	2	20	6906	124	0.0492225	0.268673	BCAT2,PPCDC_x000D_
hsa01040	Biosynthesis of unsaturated fatty acids - Homo sapiens (human)	2	20	6906	124	0.0492225	0.268673	ACOT1,ACOT2_x000D_
hsa04071	Sphingolipid signaling pathway - Homo sapiens (human)	5	118	6906	124	0.0606503	0.317807	ACER2,ASAH2,S1PR1,SGPP1,SMPD2_x000D_
hsa00592	alpha-Linolenic acid metabolism - Homo sapiens (human)	2	24	6906	124	0.0682819	0.344036	PLA2G12A,PLA2G6_x000D_
hsa00760	Nicotinate and nicotinamide metabolism - Homo sapiens (human)	2	25	6906	124	0.0733726	0.355993	NMNAT3,NT5E_x000D_
hsa05231	Choline metabolism in cancer - Homo sapiens (human)	4	94	6906	124	0.0882582	0.403525	CHPT1,DGKD,DGKQ,PCYT1B_x000D_
hsa00591	Linoleic acid metabolism - Homo sapiens (human)	2	28	6906	124	0.08933	0.403525	PLA2G12A,PLA2G6_x000D_
hsa00590	Arachidonic acid metabolism - Homo sapiens (human)	3	61	6906	124	0.096157	0.419886	CYP2U1,PLA2G12A,PLA2G6_x000D_
hsa05217	Basal cell carcinoma - Homo sapiens (human)	3	64	6906	124	0.107202	0.444607	LEF1,WNT5B,WNT9B_x000D_
hsa04916	Melanogenesis - Homo sapiens (human)	4	102	6906	124	0.110618	0.444607	LEF1,PRKACB,WNT5B,WNT9B_x000D_
hsa04215	Apoptosis - multiple species - Homo sapiens (human)	2	32	6906	124	0.112	0.444607	BIRC6,BIRC7_x000D_
hsa04931	Insulin resistance - Homo sapiens (human)	4	105	6906	124	0.1196	0.455488	IRS2,PPP1R3D,SLC27A3,SOCS3_x000D_
hsa04310	Wnt signaling pathway - Homo sapiens (human)	5	146	6906	124	0.121695	0.455488	DKK4,LEF1,PRKACB,WNT5B,WNT9B_x000D_
hsa05224	Breast cancer - Homo sapiens (human)	5	148	6906	124	0.126879	0.461698	DLL4,FGF4,LEF1,WNT5B,WNT9B_x000D_
hsa05323	Rheumatoid arthritis - Homo sapiens (human)	3	70	6906	124	0.130671	0.462648	ACP5,IL17A,TNFRSF11A_x000D_
hsa05412	Arrhythmogenic right ventricular cardiomyopathy (ARVC) - Homo sapiens (human)	3	71	6906	124	0.134748	0.464526	DMD,LEF1,SGCA_x000D_
hsa04934	Cushing's syndrome - Homo sapiens (human)	5	155	6906	124	0.145801	0.489741	CYP21A2,LEF1,PRKACB,WNT5B,WNT9B_x000D_
hsa04918	Thyroid hormone synthesis - Homo sapiens (human)	3	75	6906	124	0.151481	0.494023	ATP1A2,PRKACB,TTR_x000D_
hsa05416	Viral myocarditis - Homo sapiens (human)	2	39	6906	124	0.154618	0.494023	DMD,SGCA_x000D_
hsa04919	Thyroid hormone signaling pathway - Homo sapiens (human)	4	117	6906	124	0.158457	0.494236	ATP1A2,DIO1,PRKACB,RCAN1_x000D_
hsa04930	Type II diabetes mellitus - Homo sapiens (human)	2	45	6906	124	0.193192	0.538737	IRS2,SOCS3_x000D_
hsa04666	Fc gamma R-mediated phagocytosis - Homo sapiens (human)	3	87	6906	124	0.205122	0.538737	MYO10,PLA2G6,VAV3_x000D_
hsa04970	Salivary secretion - Homo sapiens (human)	3	87	6906	124	0.205122	0.538737	ATP1A2,KCNN4,PRKACB_x000D_
hsa04068	FoxO signaling pathway - Homo sapiens (human)	4	131	6906	124	0.208779	0.538737	FBXO25,IRS2,S1PR1,SETD7_x000D_
hsa05414	Dilated cardiomyopathy (DCM) - Homo sapiens (human)	3	88	6906	124	0.209782	0.538737	DMD,PRKACB,SGCA_x000D_
hsa04913	Ovarian steroidogenesis - Homo sapiens (human)	2	48	6906	124	0.212924	0.538737	ACOT2,PRKACB_x000D_
hsa04961	Endocrine and other factor-regulated calcium reabsorption - Homo sapiens (human)	2	48	6906	124	0.212924	0.538737	ATP1A2,PRKACB_x000D_
hsa04974	Protein digestion and absorption - Homo sapiens (human)	3	90	6906	124	0.219171	0.538737	ATP1A2,KCNN4,SLC7A9_x000D_
hsa00280	"Valine, leucine and isoleucine degradation - Homo sapiens (human)"	2	49	6906	124	0.219547	0.538737	BCAT2,HMGCS2_x000D_
hsa05200	Pathways in cancer - Homo sapiens (human)	12	520	6906	124	0.222242	0.538737	ARNT2,BIRC7,DLL4,FGF4,GSTA1,GSTA2,GSTM4,GSTP1,LEF1,PRKACB,WNT5B,WNT9B_x000D_
hsa00140	Steroid hormone biosynthesis - Homo sapiens (human)	2	50	6906	124	0.226187	0.538737	AKR1D1,CYP21A2_x000D_
hsa04979	Cholesterol metabolism - Homo sapiens (human)	2	50	6906	124	0.226187	0.538737	LIPA,LIPG_x000D_
hsa05030	Cocaine addiction - Homo sapiens (human)	2	50	6906	124	0.226187	0.538737	MAOB,PRKACB_x000D_
hsa04910	Insulin signaling pathway - Homo sapiens (human)	4	138	6906	124	0.2355	0.539722	IRS2,PPP1R3D,PRKACB,SOCS3_x000D_
hsa05418	Fluid shear stress and atherosclerosis - Homo sapiens (human)	4	138	6906	124	0.2355	0.539722	GSTA1,GSTA2,GSTM4,GSTP1_x000D_
hsa01522	Endocrine resistance - Homo sapiens (human)	3	95	6906	124	0.243001	0.539722	CYP2D6,DLL4,PRKACB_x000D_
hsa05215	Prostate cancer - Homo sapiens (human)	3	96	6906	124	0.247819	0.539722	GSTP1,LEF1,PLAU_x000D_
hsa04925	Aldosterone synthesis and secretion - Homo sapiens (human)	3	97	6906	124	0.252653	0.539722	ATP1A2,CYP21A2,PRKACB_x000D_
hsa04923	Regulation of lipolysis in adipocytes - Homo sapiens (human)	2	54	6906	124	0.252872	0.539722	IRS2,PRKACB_x000D_
hsa04070	Phosphatidylinositol signaling system - Homo sapiens (human)	3	98	6906	124	0.257501	0.539722	DGKD,DGKQ,ITPKC_x000D_
hsa05130	Pathogenic Escherichia coli infection - Homo sapiens (human)	2	55	6906	124	0.259561	0.539722	CLDN1,TUBA3E_x000D_
hsa05226	Gastric cancer - Homo sapiens (human)	4	150	6906	124	0.283007	0.579279	FGF4,LEF1,WNT5B,WNT9B_x000D_
hsa04390	Hippo signaling pathway - Homo sapiens (human)	4	154	6906	124	0.299183	0.602969	FRMD1,LEF1,WNT5B,WNT9B_x000D_
hsa04213	Longevity regulating pathway - multiple species - Homo sapiens (human)	2	62	6906	124	0.306338	0.608035	IRS2,PRKACB_x000D_
hsa04927	Cortisol synthesis and secretion - Homo sapiens (human)	2	64	6906	124	0.319628	0.619084	CYP21A2,PRKACB_x000D_
hsa04726	Serotonergic synapse - Homo sapiens (human)	3	111	6906	124	0.321357	0.619084	CYP2D6,MAOB,PRKACB_x000D_
hsa04270	Vascular smooth muscle contraction - Homo sapiens (human)	3	116	6906	124	0.346071	0.63569	PLA2G12A,PLA2G6,PRKACB_x000D_
hsa04920	Adipocytokine signaling pathway - Homo sapiens (human)	2	69	6906	124	0.352566	0.63569	IRS2,SOCS3_x000D_
hsa05031	Amphetamine addiction - Homo sapiens (human)	2	69	6906	124	0.352566	0.63569	MAOB,PRKACB_x000D_
hsa01230	Biosynthesis of amino acids - Homo sapiens (human)	2	70	6906	124	0.359092	0.63569	BCAT2,CTH_x000D_
hsa04917	Prolactin signaling pathway - Homo sapiens (human)	2	70	6906	124	0.359092	0.63569	SOCS3,TNFRSF11A_x000D_
hsa04976	Bile secretion - Homo sapiens (human)	2	70	6906	124	0.359092	0.63569	ATP1A2,PRKACB_x000D_
hsa03320	PPAR signaling pathway - Homo sapiens (human)	2	71	6906	124	0.365595	0.638572	FABP1,HMGCS2_x000D_
hsa04140	Autophagy - animal - Homo sapiens (human)	3	122	6906	124	0.375625	0.639049	ATG16L2,IRS2,PRKACB_x000D_
hsa04142	Lysosome - Homo sapiens (human)	3	122	6906	124	0.375625	0.639049	ACP5,CLN5,LIPA_x000D_
hsa04971	Gastric acid secretion - Homo sapiens (human)	2	76	6906	124	0.397713	0.663393	ATP1A2,PRKACB_x000D_
hsa04380	Osteoclast differentiation - Homo sapiens (human)	3	127	6906	124	0.400062	0.663393	ACP5,SOCS3,TNFRSF11A_x000D_
hsa04658	Th1 and Th2 cell differentiation - Homo sapiens (human)	2	79	6906	124	0.416628	0.682228	CD3E,DLL4_x000D_
hsa04640	Hematopoietic cell lineage - Homo sapiens (human)	2	82	6906	124	0.435245	0.695331	CD37,CD3E_x000D_
hsa05410	Hypertrophic cardiomyopathy (HCM) - Homo sapiens (human)	2	82	6906	124	0.435245	0.695331	DMD,SGCA_x000D_
hsa04550	Signaling pathways regulating pluripotency of stem cells - Homo sapiens (human)	3	140	6906	124	0.462211	0.717503	SMARCAD1,WNT5B,WNT9B_x000D_
hsa04211	Longevity regulating pathway - Homo sapiens (human)	2	87	6906	124	0.465555	0.717503	IRS2,PRKACB_x000D_
hsa04540	Gap junction - Homo sapiens (human)	2	87	6906	124	0.465555	0.717503	PRKACB,TUBA3E_x000D_
hsa04932	Non-alcoholic fatty liver disease (NAFLD) - Homo sapiens (human)	3	143	6906	124	0.47618	0.719431	IRS2,NDUFA6,SOCS3_x000D_
hsa04024	cAMP signaling pathway - Homo sapiens (human)	4	198	6906	124	0.477986	0.719431	ARAP3,ATP1A2,PRKACB,VAV3_x000D_
hsa04064	NF-kappa B signaling pathway - Homo sapiens (human)	2	90	6906	124	0.483282	0.719431	PLAU,TNFRSF11A_x000D_
hsa05205	Proteoglycans in cancer - Homo sapiens (human)	4	201	6906	124	0.489741	0.720855	PLAU,PRKACB,WNT5B,WNT9B_x000D_
hsa04810	Regulation of actin cytoskeleton - Homo sapiens (human)	4	204	6906	124	0.501391	0.728923	FGD1,FGF4,SSH3,VAV3_x000D_
hsa04659	Th17 cell differentiation - Homo sapiens (human)	2	94	6906	124	0.506351	0.728923	CD3E,IL17A_x000D_
hsa04750	Inflammatory mediator regulation of TRP channels - Homo sapiens (human)	2	96	6906	124	0.517635	0.737	PLA2G6,PRKACB_x000D_
hsa04972	Pancreatic secretion - Homo sapiens (human)	2	97	6906	124	0.523214	0.737	ATP1A2,PLA2G12A_x000D_
hsa04660	T cell receptor signaling pathway - Homo sapiens (human)	2	103	6906	124	0.555776	0.774539	CD3E,VAV3_x000D_
hsa04530	Tight junction - Homo sapiens (human)	3	165	6906	124	0.572984	0.790114	CLDN1,PRKACB,TUBA3E_x000D_
hsa04014	Ras signaling pathway - Homo sapiens (human)	4	226	6906	124	0.582975	0.792416	FGF4,PLA2G12A,PLA2G6,PRKACB_x000D_
hsa04670	Leukocyte transendothelial migration - Homo sapiens (human)	2	109	6906	124	0.586751	0.792416	CLDN1,VAV3_x000D_
hsa04360	Axon guidance - Homo sapiens (human)	3	174	6906	124	0.609305	0.807113	NTN3,SSH3,WNT5B_x000D_
hsa05166	HTLV-I infection - Homo sapiens (human)	4	235	6906	124	0.614105	0.807113	CD3E,PRKACB,WNT5B,WNT9B_x000D_
hsa05012	Parkinson's disease - Homo sapiens (human)	2	115	6906	124	0.616117	0.807113	NDUFA6,PRKACB_x000D_
hsa04062	Chemokine signaling pathway - Homo sapiens (human)	3	179	6906	124	0.628587	0.815282	CCL18,PRKACB,VAV3_x000D_
hsa04611	Platelet activation - Homo sapiens (human)	2	119	6906	124	0.634799	0.815282	FGB,PRKACB_x000D_
hsa04650	Natural killer cell mediated cytotoxicity - Homo sapiens (human)	2	125	6906	124	0.661493	0.830048	KIR2DL4,VAV3_x000D_
hsa05160	Hepatitis C - Homo sapiens (human)	2	128	6906	124	0.674248	0.830048	CLDN1,SOCS3_x000D_
hsa04060	Cytokine-cytokine receptor interaction - Homo sapiens (human)	4	254	6906	124	0.674991	0.830048	CCL18,IL17A,TNFRSF11A,TNFRSF8_x000D_
hsa04714	Thermogenesis - Homo sapiens (human)	3	192	6906	124	0.67564	0.830048	KDM3A,NDUFA6,PRKACB_x000D_
hsa04926	Relaxin signaling pathway - Homo sapiens (human)	2	130	6906	124	0.682535	0.830048	INSL3,PRKACB_x000D_
hsa05162	Measles - Homo sapiens (human)	2	131	6906	124	0.686614	0.830048	CD3E,RCHY1_x000D_
hsa04728	Dopaminergic synapse - Homo sapiens (human)	2	132	6906	124	0.690651	0.830048	MAOB,PRKACB_x000D_
hsa04371	Apelin signaling pathway - Homo sapiens (human)	2	137	6906	124	0.710201	0.845785	HDAC4,PRKACB_x000D_
hsa04072	Phospholipase D signaling pathway - Homo sapiens (human)	2	139	6906	124	0.71773	0.847051	DGKD,DGKQ_x000D_
hsa04723	Retrograde endocannabinoid signaling - Homo sapiens (human)	2	142	6906	124	0.728718	0.85234	NDUFA6,PRKACB_x000D_
hsa04261	Adrenergic signaling in cardiomyocytes - Homo sapiens (human)	2	145	6906	124	0.739345	0.853913	ATP1A2,PRKACB_x000D_
hsa04150	mTOR signaling pathway - Homo sapiens (human)	2	147	6906	124	0.746233	0.853913	WNT5B,WNT9B_x000D_
hsa04921	Oxytocin signaling pathway - Homo sapiens (human)	2	148	6906	124	0.749618	0.853913	PRKACB,RCAN1_x000D_
hsa03013	RNA transport - Homo sapiens (human)	2	157	6906	124	0.778389	0.864756	NUP88,NUP98_x000D_
hsa05164	Influenza A - Homo sapiens (human)	2	157	6906	124	0.778389	0.864756	NUP98,SOCS3_x000D_
hsa04022	cGMP-PKG signaling pathway - Homo sapiens (human)	2	160	6906	124	0.787323	0.864756	ATP1A2,IRS2_x000D_
hsa05168	Herpes simplex infection - Homo sapiens (human)	2	160	6906	124	0.787323	0.864756	CFP,SOCS3_x000D_
hsa00230	Purine metabolism - Homo sapiens (human)	2	162	6906	124	0.793102	0.864756	AK8,NT5E_x000D_
hsa04621	NOD-like receptor signaling pathway - Homo sapiens (human)	2	164	6906	124	0.798744	0.864756	CASP4,TXNIP_x000D_
hsa05165	Human papillomavirus infection - Homo sapiens (human)	4	309	6906	124	0.81266	0.870291	HDAC4,PRKACB,WNT5B,WNT9B_x000D_
hsa05206	MicroRNAs in cancer - Homo sapiens (human)	3	248	6906	124	0.828735	0.870291	HDAC4,IRS2,PLAU_x000D_
hsa05034	Alcoholism - Homo sapiens (human)	2	176	6906	124	0.829837	0.870291	HDAC4,MAOB_x000D_
hsa05202	Transcriptional misregulation in cancer - Homo sapiens (human)	2	181	6906	124	0.841476	0.870291	ARNT2,PLAU_x000D_
hsa04020	Calcium signaling pathway - Homo sapiens (human)	2	182	6906	124	0.843717	0.870291	ITPKC,PRKACB_x000D_
hsa05169	Epstein-Barr virus infection - Homo sapiens (human)	2	182	6906	124	0.843717	0.870291	HDAC4,PRKACB_x000D_
hsa05203	Viral carcinogenesis - Homo sapiens (human)	2	192	6906	124	0.864601	0.884865	HDAC4,PRKACB_x000D_
hsa04015	Rap1 signaling pathway - Homo sapiens (human)	2	202	6906	124	0.882919	0.896607	ARAP3,FGF4_x000D_
hsa04740	Olfactory transduction - Homo sapiens (human)	4	402	6906	124	0.936251	0.943453	OR10P1,OR2B6,OR2W3,PRKACB_x000D_
hsa04010	MAPK signaling pathway - Homo sapiens (human)	2	290	6906	124	0.969526	0.969526	FGF4,PRKACB_x000D_

## Sheet: 10_KEGG_V5_up
keggid	kegg_name	sig_pw	n_pw	n_all	n_sig	p_hyper	q_hyper	genes_x000D_
hsa05223	Non-small cell lung cancer - Homo sapiens (human)	6	67	6906	130	0.00154541	0.0819098	CCND1,CDKN1A,E2F3,MAPK3,PRKCA,STAT5B_x000D_
hsa04066	HIF-1 signaling pathway - Homo sapiens (human)	7	97	6906	130	0.00224549	0.0819098	CDKN1A,IL6R,MAPK3,NOS3,PRKCA,SLC2A1,TIMP1_x000D_
hsa04933	AGE-RAGE signaling pathway in diabetic complications - Homo sapiens (human)	7	98	6906	130	0.00238105	0.0819098	CCND1,MAPK3,NOS3,PIM1,PRKCA,STAT5B,TGFB1_x000D_
hsa04934	Cushing's syndrome - Homo sapiens (human)	9	155	6906	130	0.00249562	0.0819098	CCND1,CDKN1A,CDKN2C,DVL1,E2F3,GNAI2,LDLR,MAPK3,WDR5B_x000D_
hsa05212	Pancreatic cancer - Homo sapiens (human)	6	76	6906	130	0.00295046	0.0819098	CCND1,CDKN1A,E2F3,MAPK3,PLD1,TGFB1_x000D_
hsa05203	Viral carcinogenesis - Homo sapiens (human)	10	192	6906	130	0.00322321	0.0819098	CCND1,CDKN1A,GTF2H4,HIST1H2BG,HIST1H2BL,HIST1H4D,HIST3H2BB,HNRNPK,MAPK3,STAT5B_x000D_
hsa05220	Chronic myeloid leukemia - Homo sapiens (human)	6	79	6906	130	0.00358355	0.0819098	CCND1,CDKN1A,E2F3,MAPK3,STAT5B,TGFB1_x000D_
hsa04360	Axon guidance - Homo sapiens (human)	9	174	6906	130	0.0053794	0.107588	BMPR2,DPYSL2,EFNA2,GNAI2,MAPK3,PRKCA,PTCH1,SEMA3B,SEMA6A_x000D_
hsa05219	Bladder cancer - Homo sapiens (human)	4	41	6906	130	0.007085	0.119836	CCND1,CDKN1A,E2F3,MAPK3_x000D_
hsa04110	Cell cycle - Homo sapiens (human)	7	123	6906	130	0.00830877	0.119836	CCND1,CDC14B,CDKN1A,CDKN2C,E2F3,MCM6,TGFB1_x000D_
hsa05221	Acute myeloid leukemia - Homo sapiens (human)	5	67	6906	130	0.00831997	0.119836	CCND1,MAPK3,PIM1,STAT5B,TGFB1_x000D_
hsa04630	Jak-STAT signaling pathway - Homo sapiens (human)	8	156	6906	130	0.00898773	0.119836	CCND1,CDKN1A,IL20RB,IL6R,PIAS2,PIM1,SOCS2,STAT5B_x000D_
hsa05214	Glioma - Homo sapiens (human)	5	72	6906	130	0.0111911	0.137736	CCND1,CDKN1A,E2F3,MAPK3,PRKCA_x000D_
hsa05161	Hepatitis B - Homo sapiens (human)	7	140	6906	130	0.0161794	0.184907	CCND1,CDKN1A,E2F3,MAPK3,PRKCA,STAT5B,TGFB1_x000D_
hsa04921	Oxytocin signaling pathway - Homo sapiens (human)	7	148	6906	130	0.021297	0.218908	CCND1,CDKN1A,EEF2K,GNAI2,MAPK3,NOS3,PRKCA_x000D_
hsa04730	Long-term depression - Homo sapiens (human)	4	57	6906	130	0.0219662	0.218908	CACNA1A,GNAI2,MAPK3,PRKCA_x000D_
hsa04370	VEGF signaling pathway - Homo sapiens (human)	4	58	6906	130	0.023259	0.218908	HSPB1,MAPK3,NOS3,PRKCA_x000D_
hsa00533	Glycosaminoglycan biosynthesis - keratan sulfate - Homo sapiens (human)	2	15	6906	130	0.0314586	0.221907	FUT8,ST3GAL2_x000D_
hsa00603	Glycosphingolipid biosynthesis - globo and isoglobo series - Homo sapiens (human)	2	15	6906	130	0.0314586	0.221907	NAGA,ST3GAL2_x000D_
hsa01522	Endocrine resistance - Homo sapiens (human)	5	95	6906	130	0.0330074	0.221907	CCND1,CDKN1A,CDKN2C,E2F3,MAPK3_x000D_
hsa05216	Thyroid cancer - Homo sapiens (human)	3	38	6906	130	0.0340627	0.221907	CCND1,CDKN1A,MAPK3_x000D_
hsa05200	Pathways in cancer - Homo sapiens (human)	16	520	6906	130	0.0342096	0.221907	CCND1,CDKN1A,DVL1,E2F3,F2R,GNAI2,HEY1,IL6R,MAPK3,PIM1,PLD1,PRKCA,PTCH1,SLC2A1,STAT5B,TGFB1_x000D_
hsa00604	Glycosphingolipid biosynthesis - ganglio series - Homo sapiens (human)	2	16	6906	130	0.0355169	0.221907	B4GALNT1,ST3GAL2_x000D_
hsa04120	Ubiquitin mediated proteolysis - Homo sapiens (human)	6	130	6906	130	0.0355544	0.221907	PIAS2,TRIM37,UBE2E1,UBE2J2,UBE2S,WWP1_x000D_
hsa04068	FoxO signaling pathway - Homo sapiens (human)	6	131	6906	130	0.036707	0.221907	CCND1,CDKN1A,CSNK1E,MAPK3,PLK2,TGFB1_x000D_
hsa05211	Renal cell carcinoma - Homo sapiens (human)	4	67	6906	130	0.0369698	0.221907	CDKN1A,MAPK3,SLC2A1,TGFB1_x000D_
hsa05225	Hepatocellular carcinoma - Homo sapiens (human)	7	168	6906	130	0.0387879	0.221907	CCND1,CDKN1A,DVL1,E2F3,MAPK3,PRKCA,TGFB1_x000D_
hsa00260	"Glycine, serine and threonine metabolism - Homo sapiens (human)"	3	40	6906	130	0.0388338	0.221907	AGXT2,AOC3,BPGM_x000D_
hsa04917	Prolactin signaling pathway - Homo sapiens (human)	4	70	6906	130	0.0423844	0.233573	CCND1,MAPK3,SOCS2,STAT5B_x000D_
hsa05206	MicroRNAs in cancer - Homo sapiens (human)	9	248	6906	130	0.0437949	0.233573	BMPR2,CCND1,CDKN1A,CYP24A1,E2F3,FSCN1,HNRNPK,PIM1,PRKCA_x000D_
hsa05034	Alcoholism - Homo sapiens (human)	7	176	6906	130	0.0478494	0.241121	GNAI2,HIST1H2BG,HIST1H2BL,HIST1H4D,HIST3H2BB,MAPK3,SLC6A3_x000D_
hsa05218	Melanoma - Homo sapiens (human)	4	73	6906	130	0.0482242	0.241121	CCND1,CDKN1A,E2F3,MAPK3_x000D_
hsa04930	Type II diabetes mellitus - Homo sapiens (human)	3	45	6906	130	0.0521566	0.25288	CACNA1A,MAPK3,SOCS2_x000D_
hsa04340	Hedgehog signaling pathway - Homo sapiens (human)	3	46	6906	130	0.0550542	0.259079	CCND1,CSNK1E,PTCH1_x000D_
hsa04724	Glutamatergic synapse - Homo sapiens (human)	5	111	6906	130	0.0577897	0.259572	CACNA1A,GNAI2,MAPK3,PLD1,PRKCA_x000D_
hsa05322	Systemic lupus erythematosus - Homo sapiens (human)	5	112	6906	130	0.0596165	0.259572	HIST1H2BG,HIST1H2BL,HIST1H4D,HIST3H2BB,TROVE2_x000D_
hsa05224	Breast cancer - Homo sapiens (human)	6	148	6906	130	0.060026	0.259572	CCND1,CDKN1A,DVL1,E2F3,HEY1,MAPK3_x000D_
hsa05226	Gastric cancer - Homo sapiens (human)	6	150	6906	130	0.0632414	0.260482	CCND1,CDKN1A,DVL1,E2F3,MAPK3,TGFB1_x000D_
hsa01521	EGFR tyrosine kinase inhibitor resistance - Homo sapiens (human)	4	80	6906	130	0.0634925	0.260482	AXL,IL6R,MAPK3,PRKCA_x000D_
hsa04218	Cellular senescence - Homo sapiens (human)	6	153	6906	130	0.0682529	0.269435	CCND1,CDKN1A,E2F3,LIN37,MAPK3,TGFB1_x000D_
hsa04390	Hippo signaling pathway - Homo sapiens (human)	6	154	6906	130	0.0699736	0.269435	BMPR2,CCND1,CSNK1E,CTGF,DVL1,TGFB1_x000D_
hsa04071	Sphingolipid signaling pathway - Homo sapiens (human)	5	118	6906	130	0.0712643	0.269435	GNAI2,MAPK3,NOS3,PLD1,PRKCA_x000D_
hsa04611	Platelet activation - Homo sapiens (human)	5	119	6906	130	0.0733195	0.269435	F2R,GNAI2,MAPK3,NOS3,VASP_x000D_
hsa05166	HTLV-I infection - Homo sapiens (human)	8	235	6906	130	0.0749978	0.269435	CCND1,CDKN1A,CDKN2C,DVL1,E2F3,SLC2A1,STAT5B,TGFB1_x000D_
hsa04350	TGF-beta signaling pathway - Homo sapiens (human)	4	85	6906	130	0.0757787	0.269435	BMPR2,MAPK3,SMAD6,TGFB1_x000D_
hsa04012	ErbB signaling pathway - Homo sapiens (human)	4	86	6906	130	0.0783705	0.270021	CDKN1A,MAPK3,PRKCA,STAT5B_x000D_
hsa04666	Fc gamma R-mediated phagocytosis - Homo sapiens (human)	4	87	6906	130	0.0810064	0.270021	MAPK3,PLD1,PRKCA,VASP_x000D_
hsa05210	Colorectal cancer - Homo sapiens (human)	4	87	6906	130	0.0810064	0.270021	CCND1,CDKN1A,MAPK3,TGFB1_x000D_
hsa05205	Proteoglycans in cancer - Homo sapiens (human)	7	201	6906	130	0.0843781	0.27552	CCND1,CDKN1A,MAPK3,PRKCA,PTCH1,SDC1,TGFB1_x000D_
hsa04926	Relaxin signaling pathway - Homo sapiens (human)	5	130	6906	130	0.0980304	0.302369	GNAI2,MAPK3,NOS3,PRKCA,TGFB1_x000D_
hsa05213	Endometrial cancer - Homo sapiens (human)	3	59	6906	130	0.099211	0.302369	CCND1,CDKN1A,MAPK3_x000D_
hsa04659	Th17 cell differentiation - Homo sapiens (human)	4	94	6906	130	0.100658	0.302369	IL6R,MAPK3,STAT5B,TGFB1_x000D_
hsa05231	Choline metabolism in cancer - Homo sapiens (human)	4	94	6906	130	0.100658	0.302369	DGKD,MAPK3,PLD1,PRKCA_x000D_
hsa04713	Circadian entrainment - Homo sapiens (human)	4	95	6906	130	0.103631	0.302369	GNAI2,JAM3,MAPK3,PRKCA_x000D_
hsa05215	Prostate cancer - Homo sapiens (human)	4	96	6906	130	0.106645	0.302369	CCND1,CDKN1A,E2F3,MAPK3_x000D_
hsa04136	Autophagy - other - Homo sapiens (human)	2	30	6906	130	0.10876	0.302369	ATG4C,ATG9A_x000D_
hsa04070	Phosphatidylinositol signaling system - Homo sapiens (human)	4	98	6906	130	0.112791	0.302369	DGKD,INPP5B,MTMR6,PRKCA_x000D_
hsa05145	Toxoplasmosis - Homo sapiens (human)	4	98	6906	130	0.112791	0.302369	GNAI2,LDLR,MAPK3,TGFB1_x000D_
hsa04915	Estrogen signaling pathway - Homo sapiens (human)	5	136	6906	130	0.113082	0.302369	GNAI2,KRT35,MAPK3,NOS3,TRIP10_x000D_
hsa05131	Shigellosis - Homo sapiens (human)	3	63	6906	130	0.114976	0.302369	DOCK1,MAPK3,NOD1_x000D_
hsa04371	Apelin signaling pathway - Homo sapiens (human)	5	137	6906	130	0.115694	0.302369	CCND1,CTGF,GNAI2,MAPK3,NOS3_x000D_
hsa05217	Basal cell carcinoma - Homo sapiens (human)	3	64	6906	130	0.119058	0.302369	CDKN1A,DVL1,PTCH1_x000D_
hsa05230	Central carbon metabolism in cancer - Homo sapiens (human)	3	64	6906	130	0.119058	0.302369	G6PD,MAPK3,SLC2A1_x000D_
hsa04072	Phospholipase D signaling pathway - Homo sapiens (human)	5	139	6906	130	0.121004	0.302509	DGKD,F2R,MAPK3,PLD1,PRKCA_x000D_
hsa04916	Melanogenesis - Homo sapiens (human)	4	102	6906	130	0.125543	0.303955	DVL1,GNAI2,MAPK3,PRKCA_x000D_
hsa05202	Transcriptional misregulation in cancer - Homo sapiens (human)	6	181	6906	130	0.125714	0.303955	CDKN1A,CDKN2C,FUT8,PBX3,SIX4,WT1_x000D_
hsa04115	p53 signaling pathway - Homo sapiens (human)	3	66	6906	130	0.12738	0.303955	CCND1,CDKN1A,PERP_x000D_
hsa04723	Retrograde endocannabinoid signaling - Homo sapiens (human)	5	142	6906	130	0.129181	0.303955	CACNA1A,GNAI2,MAPK3,NAPEPLD,PRKCA_x000D_
hsa05120	Epithelial cell signaling in Helicobacter pylori infection - Homo sapiens (human)	3	67	6906	130	0.131618	0.305202	ATP6V1B1,JAM3,NOD1_x000D_
hsa04931	Insulin resistance - Homo sapiens (human)	4	105	6906	130	0.13549	0.309692	CPT1A,GYS1,NOS3,SLC2A1_x000D_
hsa04310	Wnt signaling pathway - Homo sapiens (human)	5	146	6906	130	0.140466	0.316544	CCND1,CSNK1E,DVL1,NOTUM,PRKCA_x000D_
hsa04670	Leukocyte transendothelial migration - Homo sapiens (human)	4	109	6906	130	0.149236	0.331635	GNAI2,JAM3,PRKCA,VASP_x000D_
hsa04960	Aldosterone-regulated sodium reabsorption - Homo sapiens (human)	2	37	6906	130	0.153264	0.335921	MAPK3,PRKCA_x000D_
hsa04726	Serotonergic synapse - Homo sapiens (human)	4	111	6906	130	0.156304	0.337135	CACNA1A,GNAI2,MAPK3,PRKCA_x000D_
hsa05133	Pertussis - Homo sapiens (human)	3	73	6906	130	0.158032	0.337135	GNAI2,MAPK3,NOD1_x000D_
hsa00562	Inositol phosphate metabolism - Homo sapiens (human)	3	74	6906	130	0.162586	0.339734	INPP5B,ISYNA1,MTMR6_x000D_
hsa04725	Cholinergic synapse - Homo sapiens (human)	4	113	6906	130	0.163497	0.339734	CACNA1A,GNAI2,MAPK3,PRKCA_x000D_
hsa04919	Thyroid hormone signaling pathway - Homo sapiens (human)	4	117	6906	130	0.178232	0.362767	CCND1,MAPK3,PRKCA,SLC2A1_x000D_
hsa04015	Rap1 signaling pathway - Homo sapiens (human)	6	202	6906	130	0.180414	0.362767	EFNA2,F2R,GNAI2,MAPK3,PRKCA,VASP_x000D_
hsa04022	cGMP-PKG signaling pathway - Homo sapiens (human)	5	160	6906	130	0.183123	0.362767	GNAI2,MAPK3,MRVI1,NOS3,VASP_x000D_
hsa04152	AMPK signaling pathway - Homo sapiens (human)	4	119	6906	130	0.185765	0.362767	CCND1,CPT1A,EEF2K,GYS1_x000D_
hsa04658	Th1 and Th2 cell differentiation - Homo sapiens (human)	3	79	6906	130	0.185918	0.362767	MAPK3,RUNX3,STAT5B_x000D_
hsa03022	Basal transcription factors - Homo sapiens (human)	2	43	6906	130	0.193698	0.373393	ERCC2,GTF2H4_x000D_
hsa04142	Lysosome - Homo sapiens (human)	4	122	6906	130	0.197257	0.375727	AP1G2,GGA1,LGMN,NAGA_x000D_
hsa04060	Cytokine-cytokine receptor interaction - Homo sapiens (human)	7	254	6906	130	0.20169	0.378785	BMPR2,CXCL3,EDA,IL20RB,IL6R,TGFB1,TNFRSF21_x000D_
hsa04151	PI3K-Akt signaling pathway - Homo sapiens (human)	9	346	6906	130	0.203597	0.378785	CCND1,CDKN1A,EFNA2,F2R,GYS1,IL6R,MAPK3,NOS3,PRKCA_x000D_
hsa02010	ABC transporters - Homo sapiens (human)	2	45	6906	130	0.207475	0.381563	ABCB10,ABCB8_x000D_
hsa03420	Nucleotide excision repair - Homo sapiens (human)	2	46	6906	130	0.214403	0.389824	ERCC2,GTF2H4_x000D_
hsa04540	Gap junction - Homo sapiens (human)	3	87	6906	130	0.224879	0.401445	GNAI2,MAPK3,PRKCA_x000D_
hsa05110	Vibrio cholerae infection - Homo sapiens (human)	2	48	6906	130	0.228322	0.401445	ATP6V1B1,PRKCA_x000D_
hsa05144	Malaria - Homo sapiens (human)	2	48	6906	130	0.228322	0.401445	SDC1,TGFB1_x000D_
hsa04727	GABAergic synapse - Homo sapiens (human)	3	89	6906	130	0.234866	0.404012	CACNA1A,GNAI2,PRKCA_x000D_
hsa04728	Dopaminergic synapse - Homo sapiens (human)	4	132	6906	130	0.237005	0.404012	CACNA1A,GNAI2,PRKCA,SLC6A3_x000D_
hsa05032	Morphine addiction - Homo sapiens (human)	3	90	6906	130	0.23989	0.404012	CACNA1A,GNAI2,PRKCA_x000D_
hsa05030	Cocaine addiction - Homo sapiens (human)	2	50	6906	130	0.242302	0.404012	GNAI2,SLC6A3_x000D_
hsa05167	Kaposi's sarcoma-associated herpesvirus infection - Homo sapiens (human)	5	178	6906	130	0.243914	0.404012	CCND1,CDKN1A,CXCL3,E2F3,MAPK3_x000D_
hsa04912	GnRH signaling pathway - Homo sapiens (human)	3	91	6906	130	0.244932	0.404012	MAPK3,PLD1,PRKCA_x000D_
hsa05222	Small cell lung cancer - Homo sapiens (human)	3	93	6906	130	0.255067	0.416436	CCND1,CDKN1A,E2F3_x000D_
hsa04910	Insulin signaling pathway - Homo sapiens (human)	4	138	6906	130	0.26172	0.422982	GYS1,MAPK3,SOCS2,TRIP10_x000D_
hsa05146	Amoebiasis - Homo sapiens (human)	3	95	6906	130	0.265262	0.424087	HSPB1,PRKCA,TGFB1_x000D_
hsa04550	Signaling pathways regulating pluripotency of stem cells - Homo sapiens (human)	4	140	6906	130	0.270072	0.424087	BMPR2,DVL1,MAPK3,TBX3_x000D_
hsa00561	Glycerolipid metabolism - Homo sapiens (human)	2	54	6906	130	0.270355	0.424087	DGKD,PNPLA3_x000D_
hsa04612	Antigen processing and presentation - Homo sapiens (human)	2	56	6906	130	0.284385	0.439681	LGMN,RFXAP_x000D_
hsa04922	Glucagon signaling pathway - Homo sapiens (human)	3	99	6906	130	0.285793	0.439681	CPT1A,GYS1,SLC2A1_x000D_
hsa05142	Chagas disease (American trypanosomiasis) - Homo sapiens (human)	3	101	6906	130	0.296111	0.448069	GNAI2,MAPK3,TGFB1_x000D_
hsa05140	Leishmaniasis - Homo sapiens (human)	2	58	6906	130	0.298392	0.448069	MAPK3,TGFB1_x000D_
hsa04150	mTOR signaling pathway - Homo sapiens (human)	4	147	6906	130	0.299646	0.448069	ATP6V1B1,DVL1,MAPK3,PRKCA_x000D_
hsa04010	MAPK signaling pathway - Homo sapiens (human)	7	290	6906	130	0.304785	0.44849	CACNA1A,EFNA2,HSPB1,MAPK3,MAPK8IP3,PRKCA,TGFB1_x000D_
hsa04510	Focal adhesion - Homo sapiens (human)	5	195	6906	130	0.305534	0.44849	CCND1,DOCK1,MAPK3,PRKCA,VASP_x000D_
hsa04024	cAMP signaling pathway - Homo sapiens (human)	5	198	6906	130	0.316678	0.460623	F2R,GNAI2,MAPK3,PLD1,PTCH1_x000D_
hsa04721	Synaptic vesicle cycle - Homo sapiens (human)	2	63	6906	130	0.333192	0.480277	ATP6V1B1,CACNA1A_x000D_
hsa04664	Fc epsilon RI signaling pathway - Homo sapiens (human)	2	66	6906	130	0.353848	0.49809	MAPK3,PRKCA_x000D_
hsa04720	Long-term potentiation - Homo sapiens (human)	2	68	6906	130	0.367498	0.49809	MAPK3,PRKCA_x000D_
hsa05100	Bacterial invasion of epithelial cells - Homo sapiens (human)	2	68	6906	130	0.367498	0.49809	ARHGEF26,DOCK1_x000D_
hsa05012	Parkinson's disease - Homo sapiens (human)	3	115	6906	130	0.368573	0.49809	GNAI2,SLC6A3,UBE2J2_x000D_
hsa04621	NOD-like receptor signaling pathway - Homo sapiens (human)	4	164	6906	130	0.372646	0.49809	CXCL3,MAPK3,NEK7,NOD1_x000D_
hsa04270	Vascular smooth muscle contraction - Homo sapiens (human)	3	116	6906	130	0.373725	0.49809	MAPK3,MRVI1,PRKCA_x000D_
hsa00983	Drug metabolism - other enzymes - Homo sapiens (human)	2	69	6906	130	0.374282	0.49809	HPRT1,TK1_x000D_
hsa04920	Adipocytokine signaling pathway - Homo sapiens (human)	2	69	6906	130	0.374282	0.49809	CPT1A,SLC2A1_x000D_
hsa05031	Amphetamine addiction - Homo sapiens (human)	2	69	6906	130	0.374282	0.49809	PRKCA,SLC6A3_x000D_
hsa04976	Bile secretion - Homo sapiens (human)	2	70	6906	130	0.381036	0.49809	LDLR,SLC2A1_x000D_
hsa05323	Rheumatoid arthritis - Homo sapiens (human)	2	70	6906	130	0.381036	0.49809	ATP6V1B1,TGFB1_x000D_
hsa03320	PPAR signaling pathway - Homo sapiens (human)	2	71	6906	130	0.387761	0.49809	CPT1A,FABP5_x000D_
hsa04662	B cell receptor signaling pathway - Homo sapiens (human)	2	71	6906	130	0.387761	0.49809	IFITM1,MAPK3_x000D_
hsa04514	Cell adhesion molecules (CAMs) - Homo sapiens (human)	3	119	6906	130	0.389133	0.49809	CD6,JAM3,SDC1_x000D_
hsa01524	Platinum drug resistance - Homo sapiens (human)	2	73	6906	130	0.401113	0.50935	CDKN1A,MAPK3_x000D_
hsa04140	Autophagy - animal - Homo sapiens (human)	3	122	6906	130	0.404451	0.509545	ATG4C,ATG9A,MAPK3_x000D_
hsa04971	Gastric acid secretion - Homo sapiens (human)	2	76	6906	130	0.420884	0.523326	GNAI2,PRKCA_x000D_
hsa04014	Ras signaling pathway - Homo sapiens (human)	5	226	6906	130	0.421932	0.523326	EFNA2,MAPK3,PLD1,PRKCA,RIN1_x000D_
hsa05160	Hepatitis C - Homo sapiens (human)	3	128	6906	130	0.434745	0.533441	CDKN1A,LDLR,MAPK3_x000D_
hsa04062	Chemokine signaling pathway - Homo sapiens (human)	4	179	6906	130	0.436754	0.533441	CXCL3,GNAI2,MAPK3,STAT5B_x000D_
hsa04020	Calcium signaling pathway - Homo sapiens (human)	4	182	6906	130	0.449393	0.544719	CACNA1A,F2R,NOS3,PRKCA_x000D_
hsa04640	Hematopoietic cell lineage - Homo sapiens (human)	2	82	6906	130	0.459402	0.548539	CD9,IL6R_x000D_
hsa04742	Taste transduction - Homo sapiens (human)	2	82	6906	130	0.459402	0.548539	CACNA1A,ENTPD2_x000D_
hsa04911	Insulin secretion - Homo sapiens (human)	2	84	6906	130	0.471913	0.555192	PRKCA,SLC2A1_x000D_
hsa05132	Salmonella infection - Homo sapiens (human)	2	84	6906	130	0.471913	0.555192	CXCL3,MAPK3_x000D_
hsa00564	Glycerophospholipid metabolism - Homo sapiens (human)	2	85	6906	130	0.478104	0.55837	DGKD,PLD1_x000D_
hsa05418	Fluid shear stress and atherosclerosis - Homo sapiens (human)	3	138	6906	130	0.483912	0.561057	BMPR2,NOS3,SDC1_x000D_
hsa04657	IL-17 signaling pathway - Homo sapiens (human)	2	91	6906	130	0.514312	0.590282	CXCL3,MAPK3_x000D_
hsa04261	Adrenergic signaling in cardiomyocytes - Homo sapiens (human)	3	145	6906	130	0.517114	0.590282	GNAI2,MAPK3,PRKCA_x000D_
hsa04914	Progesterone-mediated oocyte maturation - Homo sapiens (human)	2	92	6906	130	0.520186	0.590282	GNAI2,MAPK3_x000D_
hsa01100	Metabolic pathways - Homo sapiens (human)	22	1171	6906	130	0.541112	0.607785	AGXT2,AOC3,ATP6V1B1,B4GALNT1,BPGM,CHSY1,CYP24A1,DGKD,FUT8,G6PD,GYS1,HEXDC,HPRT1,INPP5B,ISYNA1,MTMR6,NOS3,PIGL,PLD1,PNPLA3,ST3GAL2,TK1_x000D_
hsa04750	Inflammatory mediator regulation of TRP channels - Homo sapiens (human)	2	96	6906	130	0.543208	0.607785	ASIC4,PRKCA_x000D_
hsa04925	Aldosterone synthesis and secretion - Homo sapiens (human)	2	97	6906	130	0.548844	0.609827	LDLR,PRKCA_x000D_
hsa05164	Influenza A - Homo sapiens (human)	3	157	6906	130	0.571283	0.630381	DNAJB1,MAPK3,PRKCA_x000D_
hsa05152	Tuberculosis - Homo sapiens (human)	3	163	6906	130	0.596941	0.654182	MAPK3,RFXAP,TGFB1_x000D_
hsa04530	Tight junction - Homo sapiens (human)	3	165	6906	130	0.605271	0.656883	CCND1,JAM3,VASP_x000D_
hsa04668	TNF signaling pathway - Homo sapiens (human)	2	108	6906	130	0.607617	0.656883	CXCL3,MAPK3_x000D_
hsa04144	Endocytosis - Homo sapiens (human)	4	226	6906	130	0.620526	0.666337	LDLR,PLD1,RAB11FIP5,WWP1_x000D_
hsa04650	Natural killer cell mediated cytotoxicity - Homo sapiens (human)	2	125	6906	130	0.686809	0.732597	MAPK3,PRKCA_x000D_
hsa04380	Osteoclast differentiation - Homo sapiens (human)	2	127	6906	130	0.695218	0.734736	MAPK3,TGFB1_x000D_
hsa05165	Human papillomavirus infection - Homo sapiens (human)	5	309	6906	130	0.698	0.734736	CCND1,CDKN1A,DVL1,HEY1,MAPK3_x000D_
hsa03040	Spliceosome - Homo sapiens (human)	2	129	6906	130	0.703441	0.735624	HNRNPK,XAB2_x000D_
hsa05162	Measles - Homo sapiens (human)	2	131	6906	130	0.71148	0.7392	CCND1,STAT5B_x000D_
hsa03010	Ribosome - Homo sapiens (human)	2	134	6906	130	0.7232	0.746529	RPL7A,RPS25_x000D_
hsa04810	Regulation of actin cytoskeleton - Homo sapiens (human)	3	204	6906	130	0.744636	0.763729	DOCK1,F2R,MAPK3_x000D_
hsa04932	Non-alcoholic fatty liver disease (NAFLD) - Homo sapiens (human)	2	143	6906	130	0.755988	0.770433	IL6R,TGFB1_x000D_
hsa04141	Protein processing in endoplasmic reticulum - Homo sapiens (human)	2	157	6906	130	0.800366	0.810497	DNAJB1,UBE2J2_x000D_
hsa00230	Purine metabolism - Homo sapiens (human)	2	162	6906	130	0.814409	0.819531	ENTPD2,HPRT1_x000D_
hsa05169	Epstein-Barr virus infection - Homo sapiens (human)	2	182	6906	130	0.862192	0.862192	CDKN1A,HSPB1_x000D_

[truncated: 9 more sheets: 11_GO_26_V1_V3_V5_NOTctrl, 12_table_HEPG2V1_V3_V5_notCTRL, 13_centrimo_down_hepg2v1, 14_centrimo_down_hepg2v3, 15_centrimo_down_hepg2v5, 16_centrimo_up_hepg2v1, 17_centrimo_up_hepg2v3, 18_centrimo_up_hepg2v5, 19_top20_centrimo]
